# Supplementary material for: Identification of protein targets in cerebral endothelial cells for brain arteriovenous malformation (AVMs) molecular therapies
Source: Clin Proteomics. 2017 May 16;14:17. doi: 10.1186/s12014-017-9151-3 (PMC5434588; doi:10.1186/s12014-017-9151-3)
Supplement: Supplementary file 1 — Additional file 1: Table S1. Membrane proteins in all 3 iTRAQs experiments. [file 12014_2017_9151_MOESM1_ESM.xlsx]

## Sheet: Sheet1
	Membrane protiens from all iTRAQs
	Cadherin-5	PECAM	ICAM-2	Integrin beta-1	Integrin alpha-3
	Integrin alpha-5	Integrin alpha-6	MUC18	Flamin B	ESAM
	Receptor type tyrosin	CD109	Catenin beta-1	Rap-1B	Synaptic vesicle membrane protein
	Rab-1A	CD47	Fibronectin	Rab-7a	Rab-1B
	A disintegrin and metalloproteinase	Spectrin beta chain	Annexin A2	Multimerin	Spectrin alpha chain
	Catenin delta-1	EPCR	Annexin A1	ICAM-2	Septin 11
	Protein disulfide-isomerase	Nitric oxide synthase	Epoxide hydrolase 1	OX-2 membrane glycoprotein	Plasmalemma vesicle-associated protein
	Collagen alpha-1	Caveolin-1	Galectin-9	Myoferlin	Rab-5C
	ADP/ATP translocase	Tabilin-1	C1-rceprot	Bone marrow stromal antigen	Voltage-dependent anion
	Laminin subunit alpha-5	Clathrin heavy chain	Plexin-A2	Endoglin	Inter-alpha-trypsin inhibitor heavy chain-H2
