# Supplementary material for: Identification of protein targets in cerebral endothelial cells for brain arteriovenous malformation (AVMs) molecular therapies
Source: Clin Proteomics. 2017 May 16;14:17. doi: 10.1186/s12014-017-9151-3 (PMC5434588; doi:10.1186/s12014-017-9151-3)
Supplement: Supplementary file 2 — Additional file 2: Table S2. One of iTRAQ-MS raw data file. [file 12014_2017_9151_MOESM2_ESM.xlsx]

## Sheet: Sheet1
iTRAQ	N	Unused	Total	% Cov	Accession #	Protein Name	Species	Peptides(95%)	114:113	115:113	116:113	117:113	118:113	119:113	121:113
	1	104.22	104.22	25.7	sp|Q9QXS1|PLEC_MOUSE	Plectin OS=Mus musculus GN=Plec PE=1 SV=2	MOUSE	50	1.4503	1.8905	1.2076	1.2758	1.5701	1.0129	1.2851
	2	84.05	84.05	42.7	sp|Q8VDD5|MYH9_MOUSE	Myosin-9 OS=Mus musculus GN=Myh9 PE=1 SV=4	MOUSE	50	1.3342	1.1186	1.2674	1.0633	1.2657	1.4699	1.3402
	3	45.08	45.08	63.5	sp|P20152|VIME_MOUSE	Vimentin OS=Mus musculus GN=Vim PE=1 SV=3	MOUSE	28	1.674	1.1609	0.7632	0.7003	1.9114	0.9657	1.065
	4	26.49	26.49	56.3	sp|P60710|ACTB_MOUSE	Actin, cytoplasmic 1 OS=Mus musculus GN=Actb PE=1 SV=1	MOUSE	21	1.6152	1.1477	0.7188	0.8578	1.5364	1.568	1.6981
	5	18.51	18.51	28.9	sp|P48678|LMNA_MOUSE	Lamin-A/C OS=Mus musculus GN=Lmna PE=1 SV=2	MOUSE	10	1.1257	0.8348	0.6752	0.6434	1.4722	0.8474	0.8178
	6	17.91	17.91	32.1	sp|P55284|CADH5_MOUSE	Cadherin-5 OS=Mus musculus GN=Cdh5 PE=1 SV=2	MOUSE	11	0.6567	0.5406	0.7915	0.6843	0.5405	0.722	0.8858
	7	17.79	17.79	22.1	sp|Q61739|ITA6_MOUSE	Integrin alpha-6 OS=Mus musculus GN=Itga6 PE=1 SV=2	MOUSE	10	0.8934	0.8887	1.1675	0.8579	0.7817	1.0903	1.3449
	8	16.85	16.85	18.2	sp|P09055|ITB1_MOUSE	Integrin beta-1 OS=Mus musculus GN=Itgb1 PE=1 SV=1	MOUSE	10	0.8351	1.3349	1.4826	1.0668	0.7506	1.2529	1.3625
	9	16.8	16.8	21.9	sp|Q8BMS1|ECHA_MOUSE	Trifunctional enzyme subunit alpha, mitochondrial OS=Mus musculus GN=Hadha PE=1 SV=1	MOUSE	8	1.191	0.826	1.002	0.866	1.0453	0.8964	0.6901
	10	15.99	15.99	20.2	sp|Q08481|PECA1_MOUSE	Platelet endothelial cell adhesion molecule OS=Mus musculus GN=Pecam1 PE=1 SV=1	MOUSE	8	0.9443	1.0152	1.4008	1.1996	0.9617	1.3502	1.2913
	11	15.55	15.55	18.2	sp|Q62470|ITA3_MOUSE	Integrin alpha-3 OS=Mus musculus GN=Itga3 PE=1 SV=1	MOUSE	8	1.0166	2.0674	1.6311	1.6389	1.1066	1.5896	1.9076
	12	14.29	14.29	49.8	sp|P35700|PRDX1_MOUSE	Peroxiredoxin-1 OS=Mus musculus GN=Prdx1 PE=1 SV=1	MOUSE	7	1.2004	1.2201	1.4329	1.0885	1.092	1.0946	1.0177
	13	14	14	59.2	sp|P62806|H4_MOUSE	Histone H4 OS=Mus musculus GN=Hist1h4a PE=1 SV=2	MOUSE	10	1.6644	0.79	0.3243	0.3344	1.0394	0.9299	0.8101
	14	13.52	13.52	22.6	sp|Q03265|ATPA_MOUSE	ATP synthase subunit alpha, mitochondrial OS=Mus musculus GN=Atp5a1 PE=1 SV=1	MOUSE	7	0.9447	1.0184	0.8691	0.8466	1.1712	0.9986	0.7641
	15	12.58	12.58	8.8	sp|P16546|SPTA2_MOUSE	Spectrin alpha chain, brain OS=Mus musculus GN=Sptan1 PE=1 SV=4	MOUSE	6	1.5558	1.178	1.1593	0.9008	0.9649	0.9035	0.9178
	16	12.2	12.2	10.7	sp|Q8R422|CD109_MOUSE	CD109 antigen OS=Mus musculus GN=Cd109 PE=2 SV=1	MOUSE	7	0.846	0.9335	1.2552	1.2383	0.6592	0.96	1.1147
	17	11.8	11.8	33.1	sp|P10126|EF1A1_MOUSE	Elongation factor 1-alpha 1 OS=Mus musculus GN=Eef1a1 PE=1 SV=3	MOUSE	7	1.2401	2.1111	1.2683	1.6051	1.2095	1.2276	1.6579
	18	11.38	11.38	4.5	sp|Q80X90|FLNB_MOUSE	Filamin-B OS=Mus musculus GN=Flnb PE=1 SV=2	MOUSE	6	1.3557	1.4103	1.175	1.2202	1.3046	1.058	1.1866
	19	10.91	10.91	24.7	sp|Q8R2Y2|MUC18_MOUSE	Cell surface glycoprotein MUC18 OS=Mus musculus GN=Mcam PE=1 SV=1	MOUSE	7	0.8986	1.241	1.508	1.0815	0.8859	1.4707	1.1571
	20	10.38	10.38	28.8	sp|P52480|KPYM_MOUSE	Pyruvate kinase isozymes M1/M2 OS=Mus musculus GN=Pkm2 PE=1 SV=4	MOUSE	5	1.1716	1.6981	1.221	1.4092	1.4848	1.3044	1.1999
	21	10.01	16.37	13.7	sp|Q61879|MYH10_MOUSE	Myosin-10 OS=Mus musculus GN=Myh10 PE=1 SV=2	MOUSE	11	1.163	1.0835	0.9315	0.8602	1.0482	1.1599	0.8879
	22	9.8	9.8	10.8	sp|P11688|ITA5_MOUSE	Integrin alpha-5 OS=Mus musculus GN=Itga5 PE=1 SV=2	MOUSE	5	0.8787	0.76	1.0153	0.74	0.6827	0.9997	1.1002
	23	9.4	9.4	32.2	sp|P27661|H2AX_MOUSE	Histone H2A.x OS=Mus musculus GN=H2afx PE=1 SV=2	MOUSE	7	1.48	0.9696	0.3682	0.3889	1.0917	0.9755	0.9731
	24	9.16	9.16	38.6	sp|P51881|ADT2_MOUSE	ADP/ATP translocase 2 OS=Mus musculus GN=Slc25a5 PE=1 SV=3	MOUSE	5	1.1301	1.0373	1.7836	1.2135	1.0452	0.9371	0.7513
	25	9.02	9.02	6.5	sp|B2RU80|PTPRB_MOUSE	Receptor-type tyrosine-protein phosphatase beta OS=Mus musculus GN=Ptprb PE=1 SV=1	MOUSE	5	0.8503	0.8009	0.8596	0.9341	0.8543	0.7802	0.8644
	26	8.17	8.17	25	sp|P99024|TBB5_MOUSE	Tubulin beta-5 chain OS=Mus musculus GN=Tubb5 PE=1 SV=1	MOUSE	5	1.0231	1.4154	0.8763	1.3819	1.3423	1.1749	1.3051
	27	8.16	8.16	18.2	sp|P56480|ATPB_MOUSE	ATP synthase subunit beta, mitochondrial OS=Mus musculus GN=Atp5b PE=1 SV=2	MOUSE	5	0.9239	0.8808	0.8328	0.8293	1.2338	1.1081	0.8616
	28	8	8	10.6	sp|P38647|GRP75_MOUSE	Stress-70 protein, mitochondrial OS=Mus musculus GN=Hspa9 PE=1 SV=2	MOUSE	4	1.0741	1.0115	1.1059	1.1157	1.5063	1.2578	0.8984
	29	7.52	7.52	36.9	sp|P16858|G3P_MOUSE	Glyceraldehyde-3-phosphate dehydrogenase OS=Mus musculus GN=Gapdh PE=1 SV=2	MOUSE	6	1.1442	1.2296	1.2325	1.4693	1.3628	1.1159	1.1873
	30	7.38	7.38	21.8	sp|P27773|PDIA3_MOUSE	Protein disulfide-isomerase A3 OS=Mus musculus GN=Pdia3 PE=1 SV=2	MOUSE	3	1.3592	0.9207	1.2716	0.9862	1.0904	1.1947	1.0786
	31	7.28	7.28	20.7	sp|P08249|MDHM_MOUSE	Malate dehydrogenase, mitochondrial OS=Mus musculus GN=Mdh2 PE=1 SV=3	MOUSE	4	0.8107	0.6711	0.8364	0.6798	0.9859	0.925	0.6603
	32	7.03	7.03	13	sp|P11499|HS90B_MOUSE	Heat shock protein HSP 90-beta OS=Mus musculus GN=Hsp90ab1 PE=1 SV=2	MOUSE	3	1.028	1.4383	1.1165	1.5687	1.5414	1.2433	1.3655
	33	6.46	6.46	29.7	sp|P15864|H12_MOUSE	Histone H1.2 OS=Mus musculus GN=Hist1h1c PE=1 SV=2	MOUSE	3	1.6641	1.0921	0.7068	0.7179	0.8624	0.7565	0.9672
	34	6.23	6.23	26.7	sp|P68373|TBA1C_MOUSE	Tubulin alpha-1C chain OS=Mus musculus GN=Tuba1c PE=1 SV=1	MOUSE	3	0.9835	1.6058	0.9576	1.3805	1.183	1.0778	1.0152
	35	6.03	6.03	14.5	sp|Q02248|CTNB1_MOUSE	Catenin beta-1 OS=Mus musculus GN=Ctnnb1 PE=1 SV=1	MOUSE	3	0.0932	0.1279	0.0758	0.1056	0.0753	0.0757	0.1827
	36	6.01	6.01	19	sp|Q91VC4|PLVAP_MOUSE	Plasmalemma vesicle-associated protein OS=Mus musculus GN=Plvap PE=2 SV=1	MOUSE	3	0.8692	1.0403	1.1978	1.4319	0.7146	1.124	1.8117
	37	6	6	22	sp|P62821|RAB1A_MOUSE	Ras-related protein Rab-1A OS=Mus musculus GN=Rab1A PE=1 SV=3	MOUSE	3	1.0378	0.8742	1.002	1.0724	0.827	1.0015	0.8088
	38	5.69	5.69	11	sp|P20029|GRP78_MOUSE	78 kDa glucose-regulated protein OS=Mus musculus GN=Hspa5 PE=1 SV=3	MOUSE	4	1.1874	0.9087	1.424	1.0129	1.4135	1.4713	1.138
	39	5.68	5.69	13.7	sp|P35330|ICAM2_MOUSE	Intercellular adhesion molecule 2 OS=Mus musculus GN=Icam2 PE=1 SV=1	MOUSE	3	0.8759	0.9438	1.1588	0.8866	0.7652	1.0385	1.163
	40	5.6	5.6	14.6	sp|Q91ZA3|PCCA_MOUSE	Propionyl-CoA carboxylase alpha chain, mitochondrial OS=Mus musculus GN=Pcca PE=2 SV=2	MOUSE	3	0.8859	1.1138	0.8412	0.9471	0.8803	0.8694	1.0723
	41	5.33	5.33	13.9	sp|P24369|PPIB_MOUSE	Peptidyl-prolyl cis-trans isomerase B OS=Mus musculus GN=Ppib PE=2 SV=2	MOUSE	3	0.6384	0.7188	1.0711	0.9321	1.9263	1.6697	1.1308
	42	5.29	5.29	7	sp|Q68FD5|CLH_MOUSE	Clathrin heavy chain 1 OS=Mus musculus GN=Cltc PE=1 SV=3	MOUSE	3	1.1333	0.9073	0.9625	1	0.8203	0.876	0.8666
	43	5.23	5.23	10.7	sp|P08113|ENPL_MOUSE	Endoplasmin OS=Mus musculus GN=Hsp90b1 PE=1 SV=2	MOUSE	3	1.3381	1.3765	1.3906	1.5625	1.6458	1.4204	1.3824
	44	5.21	5.21	26.3	sp|P10922|H10_MOUSE	Histone H1.0 OS=Mus musculus GN=H1f0 PE=2 SV=4	MOUSE	3	1.5415	1.2352	0.7715	0.8733	1.2667	0.9935	1.1193
	45	4.99	4.99	32.6	sp|Q8BL97|SFRS7_MOUSE	Splicing factor, arginine/serine-rich 7 OS=Mus musculus GN=Sfrs7 PE=1 SV=1	MOUSE	3	0.8261	0.8634	1.0091	1.1509	2.5095	0.8911	1.2771
	46	4.97	4.97	15.3	sp|Q60930|VDAC2_MOUSE	Voltage-dependent anion-selective channel protein 2 OS=Mus musculus GN=Vdac2 PE=1 SV=2	MOUSE	2	0.906	0.7657	1.1968	0.7707	1	1	0.7333
	47	4.88	4.88	31.8	sp|Q60931|VDAC3_MOUSE	Voltage-dependent anion-selective channel protein 3 OS=Mus musculus GN=Vdac3 PE=1 SV=1	MOUSE	3	0.8126	0.7329	1.1235	0.7406	0.74	0.7214	0.6615
	48	4.84	4.84	41.3	sp|Q6ZWY9|H2B1C_MOUSE	Histone H2B type 1-C/E/G OS=Mus musculus GN=Hist1h2bc PE=1 SV=3	MOUSE	9	1.991	0.5518	0.3961	0.3346	1.4247	1.0351	0.8478
	49	4.57	4.57	11.4	sp|P26041|MOES_MOUSE	Moesin OS=Mus musculus GN=Msn PE=1 SV=3	MOUSE	3	1.2491	1.1514	1.1625	1.1122	1.1973	1.1208	1.0894
	50	4.44	4.44	9.4	sp|P70313|NOS3_MOUSE	Nitric oxide synthase, endothelial OS=Mus musculus GN=Nos3 PE=1 SV=3	MOUSE	2	0.8178	1.6071	1.2861	1.2401	0.8962	0.9811	0.9204
	51	4.42	4.42	21.9	sp|Q8BMK4|CKAP4_MOUSE	Cytoskeleton-associated protein 4 OS=Mus musculus GN=Ckap4 PE=2 SV=2	MOUSE	2	0.9043	0.8548	0.9655	0.8756	0.7855	0.854	0.7812
	52	4.33	4.33	67.6	sp|P52927|HMGA2_MOUSE	High mobility group protein HMGI-C OS=Mus musculus GN=Hmga2 PE=1 SV=1	MOUSE	4	1.849	1.4516	1.0118	1.0188	5.9156	2.779	1.4988
	53	4.12	4.12	6.8	sp|P58252|EF2_MOUSE	Elongation factor 2 OS=Mus musculus GN=Eef2 PE=1 SV=2	MOUSE	2	1.2712	1.6397	0.9857	1.5368	1.332	1.041	0.9726
	54	4.09	4.09	18.9	sp|P63038|CH60_MOUSE	60 kDa heat shock protein, mitochondrial OS=Mus musculus GN=Hspd1 PE=1 SV=1	MOUSE	2	1.1771	1.2862	1.253	1.2684	1.5619	1.3986	1.1428
	55	4.08	4.09	37.8	sp|Q60605|MYL6_MOUSE	Myosin light polypeptide 6 OS=Mus musculus GN=Myl6 PE=1 SV=3	MOUSE	2	1.2582	1.1241	0.875	1.0021	1.2869	1.6052	1.8903
	56	4.06	4.06	17.3	sp|Q9Z204|HNRPC_MOUSE	Heterogeneous nuclear ribonucleoproteins C1/C2 OS=Mus musculus GN=Hnrnpc PE=1 SV=1	MOUSE	2	0.7803	0.7323	0.4485	0.5944	0.773	0.6296	0.6781
	57	4	6.03	5.8	sp|Q8BTM8|FLNA_MOUSE	Filamin-A OS=Mus musculus GN=Flna PE=1 SV=4	MOUSE	3	1.4754	1.3224	1.4173	1.2983	1.0261	1.6401	1.206
	58	4	4	5.1	sp|P26039|TLN1_MOUSE	Talin-1 OS=Mus musculus GN=Tln1 PE=1 SV=1	MOUSE	2	1.5474	1.5762	1.2857	1.5556	0.9372	1.1253	1.1303
	59	4	4	5.6	sp|P39447|ZO1_MOUSE	Tight junction protein ZO-1 OS=Mus musculus GN=Tjp1 PE=1 SV=1	MOUSE	2	2.7253	0.6731	1.8309	1.1465	2.071	1.5713	1.3638
	60	4	4	8	sp|Q6NXH9|K2C73_MOUSE	Keratin, type II cytoskeletal 73 OS=Mus musculus GN=Krt73 PE=1 SV=1	MOUSE	2	1.0226	2.078	0.9387	1.5588	0.9235	0.9238	1.8157
	61	4	4	34.8	sp|P84078|ARF1_MOUSE	ADP-ribosylation factor 1 OS=Mus musculus GN=Arf1 PE=1 SV=2	MOUSE	2	1.0633	1.3557	0.9833	1.4292	1.0681	1.0633	0.9241
	62	4	4	5	sp|P17710|HXK1_MOUSE	Hexokinase-1 OS=Mus musculus GN=Hk1 PE=1 SV=2	MOUSE	2	0.7458	1.0734	0.6846	0.6364	0.4152	0.523	0.4987
	63	4	4	9.4	sp|P47738|ALDH2_MOUSE	Aldehyde dehydrogenase, mitochondrial OS=Mus musculus GN=Aldh2 PE=1 SV=1	MOUSE	2	1.3403	0.9251	1.5055	1.6609	1.378	1.0953	0.9894
	64	4	4	10.2	sp|Q91VC3|IF4A3_MOUSE	Eukaryotic initiation factor 4A-III OS=Mus musculus GN=Eif4a3 PE=1 SV=3	MOUSE	2	1.9001	0.7657	1.057	0.8041	1.1153	1.0066	1.1392
	65	4	4	9.9	sp|Q62465|VAT1_MOUSE	Synaptic vesicle membrane protein VAT-1 homolog OS=Mus musculus GN=Vat1 PE=1 SV=3	MOUSE	2	1.0308	1.3578	0.9261	1.1886	0.8894	0.8809	0.8783
	66	4	4	3.7	sp|P57780|ACTN4_MOUSE	Alpha-actinin-4 OS=Mus musculus GN=Actn4 PE=1 SV=1	MOUSE	2	0.9699	0.9244	0.7755	0.9001	0.7214	0.8899	0.8575
	67	4	4	12.5	sp|Q99JI6|RAP1B_MOUSE	Ras-related protein Rap-1b OS=Mus musculus GN=Rap1b PE=2 SV=2	MOUSE	2	1.1873	1.4915	1.0485	1.2289	1.0902	0.888	1.0617
	68	4	4	25.3	sp|P18760|COF1_MOUSE	Cofilin-1 OS=Mus musculus GN=Cfl1 PE=1 SV=3	MOUSE	2	0.8311	0.9887	0.6998	1.0237	1.2693	1.2321	0.9694
	69	4	4	40.5	sp|O54962|BAF_MOUSE	Barrier-to-autointegration factor OS=Mus musculus GN=Banf1 PE=1 SV=1	MOUSE	2	2.335	0.5967	3.3715	1.0009	1.3883	1.1382	1.0725
	70	3.77	3.77	6.2	sp|Q99PL5|RRBP1_MOUSE	Ribosome-binding protein 1 OS=Mus musculus GN=Rrbp1 PE=2 SV=2	MOUSE	2	1.0754	0.8188	0.994	0.7673	0.9791	0.7657	0.5427
	71	3.38	3.38	13	sp|P02535|K1C10_MOUSE	Keratin, type I cytoskeletal 10 OS=Mus musculus GN=Krt10 PE=1 SV=3	MOUSE	2	0.9538	2.4699	0.9739	1.7155	1.0023	0.8839	1.8536
	72	3.1	3.1	30.7	sp|P11031|TCP4_MOUSE	Activated RNA polymerase II transcriptional coactivator p15 OS=Mus musculus GN=Sub1 PE=1 SV=3	MOUSE	2	0.5014	0.386	1	0.7212	2.1059	1.0309	1.0094
	73	3.06	3.06	51.6	sp|P62984|RL40_MOUSE	Ubiquitin-60S ribosomal protein L40 OS=Mus musculus GN=Uba52 PE=1 SV=2	MOUSE	2	0.9586	0.7742	1.1921	1.0615	0.8247	0.8957	1.0111
	74	2.97	2.97	10.7	sp|P14733|LMNB1_MOUSE	Lamin-B1 OS=Mus musculus GN=Lmnb1 PE=1 SV=3	MOUSE	2	1.0274	0.7711	0.578	0.6793	0.8812	0.7958	0.7377
	75	2.9	2.9	21.3	sp|P51150|RAB7A_MOUSE	Ras-related protein Rab-7a OS=Mus musculus GN=Rab7a PE=1 SV=2	MOUSE	2	0.8418	0.9344	0.7762	0.8853	0.7543	0.8902	0.5558
	76	2.85	2.85	6.6	sp|Q9D379|HYEP_MOUSE	Epoxide hydrolase 1 OS=Mus musculus GN=Ephx1 PE=1 SV=1	MOUSE	2	0.9834	0.9531	1.084	0.7385	0.6704	0.7779	0.7057
	77	2.78	2.78	6.3	sp|Q9CZU6|CISY_MOUSE	Citrate synthase, mitochondrial OS=Mus musculus GN=Cs PE=1 SV=1	MOUSE	2	1.1551	0.9211	1.4784	1.1949	1.2433	1.3332	0.8838
	78	2.4	2.4	9.1	sp|Q922R8|PDIA6_MOUSE	Protein disulfide-isomerase A6 OS=Mus musculus GN=Pdia6 PE=1 SV=3	MOUSE	1	0.6298	0.773	0.5851	0.5902	0.4381	0.6683	0.4831
	79	2.32	2.32	11.5	sp|Q05920|PYC_MOUSE	Pyruvate carboxylase, mitochondrial OS=Mus musculus GN=Pc PE=1 SV=1	MOUSE	1	0.8546	0.9114	0.9496	0.9793	0.5535	0.5355	0.8191
	80	2.29	4.42	18.3	sp|P84104|SFRS3_MOUSE	Splicing factor, arginine/serine-rich 3 OS=Mus musculus GN=Sfrs3 PE=2 SV=1	MOUSE	2	0.671	0.8502	0.8728	0.9018	3.0153	0.9842	1.1641
	81	2.29	2.29	16.9	sp|P49817|CAV1_MOUSE	Caveolin-1 OS=Mus musculus GN=Cav1 PE=1 SV=1	MOUSE	1	1.8329	0.9477	2.1272	1.1747	1.1945	1.4851	1.1485
	82	2.28	2.28	23.8	sp|Q6PDM2|SFRS1_MOUSE	Splicing factor, arginine/serine-rich 1 OS=Mus musculus GN=Sfrs1 PE=1 SV=3	MOUSE	2	0.7393	0.9885	1.1765	1.4013	2.9316	1.0272	1.2442
	83	2.26	2.26	13.4	sp|P09103|PDIA1_MOUSE	Protein disulfide-isomerase OS=Mus musculus GN=P4hb PE=1 SV=1	MOUSE	3	0.0398	0.0264	0.0496	0.0483	0.0513	0.0516	0.0304
	84	2.14	5.28	22.3	sp|P68372|TBB2C_MOUSE	Tubulin beta-2C chain OS=Mus musculus GN=Tubb2c PE=1 SV=1	MOUSE	3	0.7115	1.2041	0.6664	0.9962	0.8472	0.8295	0.8148
	85	2.07	2.07	26.1	sp|P01942|HBA_MOUSE	Hemoglobin subunit alpha OS=Mus musculus GN=Hba PE=1 SV=2	MOUSE	1	0.9495	2.8385	1.0688	1.8153	1.0455	0.9217	1.5358
	86	2.07	2.07	2.6	sp|P97857|ATS1_MOUSE	A disintegrin and metalloproteinase with thrombospondin motifs 1 OS=Mus musculus GN=Adamts1 PE=1 SV=3	MOUSE	2	0.7184	1.7163	1.0833	1.3528	1.2006	0.874	1.4107
	87	2.04	2.04	11.5	sp|P47911|RL6_MOUSE	60S ribosomal protein L6 OS=Mus musculus GN=Rpl6 PE=1 SV=3	MOUSE	1	0.9437	1.1322	0.9795	0.7442	0.9112	0.7314	0.6403
	88	2.04	2.04	5.1	sp|Q923X1|ELTD1_MOUSE	EGF, latrophilin seven transmembrane domain-containing protein 1 OS=Mus musculus GN=Eltd1 PE=2 SV=2	MOUSE	2	0.7676	0.3045	0.7552	0.5425	0.2932	0.9222	0.7495
	89	2.04	2.04	10	sp|P49312|ROA1_MOUSE	Heterogeneous nuclear ribonucleoprotein A1 OS=Mus musculus GN=Hnrnpa1 PE=1 SV=2	MOUSE	1	1.9839	2.0284	0.8908	0.9234	1.7038	1.4127	1.1926
	90	2.04	2.04	17.9	sp|P62830|RL23_MOUSE	60S ribosomal protein L23 OS=Mus musculus GN=Rpl23 PE=2 SV=1	MOUSE	1	1.1896	1.5704	1.5582	1.4815	1.3061	1.2963	1.5378
	91	2.02	2.02	15.3	sp|Q8BFR5|EFTU_MOUSE	Elongation factor Tu, mitochondrial OS=Mus musculus GN=Tufm PE=1 SV=1	MOUSE	1	0.9031	0.971	0.8133	0.6671	1	0.9632	0.6835
	92	2.02	2.02	13.6	sp|P07356|ANXA2_MOUSE	Annexin A2 OS=Mus musculus GN=Anxa2 PE=1 SV=2	MOUSE	1	0.7202	1.5406	0.8847	1.2754	0.8538	0.8179	1.0516
	93	2.01	2.12	13	sp|P63017|HSP7C_MOUSE	Heat shock cognate 71 kDa protein OS=Mus musculus GN=Hspa8 PE=1 SV=1	MOUSE	2	1.3034	1.1838	1.1962	1.2885	1.4717	1.3359	1.2628
	94	2.01	2.01	10.2	sp|Q62095|DDX3Y_MOUSE	ATP-dependent RNA helicase DDX3Y OS=Mus musculus GN=Ddx3y PE=1 SV=2	MOUSE	1	1.0434	1.4705	0.9072	1.0249	0.6901	0.8218	0.9609
	95	2	2	4.7	sp|Q62261|SPTB2_MOUSE	Spectrin beta chain, brain 1 OS=Mus musculus GN=Sptbn1 PE=1 SV=2	MOUSE	1	1.8774	2.1181	1.3156	1.4394	1.0414	1.2573	1.5591
	96	2	2	12.5	sp|Q8BGZ7|K2C75_MOUSE	Keratin, type II cytoskeletal 75 OS=Mus musculus GN=Krt75 PE=1 SV=1	MOUSE	2	1.0846	2.6058	0.9695	2.2728	0.9003	0.7682	2.606
	97	2	2	7	sp|Q6R0H7|GNAS1_MOUSE	Guanine nucleotide-binding protein G(s) subunit alpha isoforms XLas OS=Mus musculus GN=Gnas PE=2 SV=1	MOUSE	1	0.9674	0.9055	1.0119	0.7235	0.8535	0.8323	0.7159
	98	2	2	8.3	sp|A6H6E2|MMRN2_MOUSE	Multimerin-2 OS=Mus musculus GN=Mmrn2 PE=2 SV=1	MOUSE	1	0.5703	0.618	0.9556	1.0087	0.9776	0.7962	0.6308
	99	2	2	10.4	sp|Q8VED5|K2C79_MOUSE	Keratin, type II cytoskeletal 79 OS=Mus musculus GN=Krt79 PE=1 SV=2	MOUSE	2	1.0427	2.8548	0.8278	1.77	0.8806	0.7846	2.4033
	100	2	2	4.8	sp|P30999|CTND1_MOUSE	Catenin delta-1 OS=Mus musculus GN=Ctnnd1 PE=1 SV=2	MOUSE	1	1.5959	1.4241	1.1483	0.91	0.9274	1.1228	0.2684
	101	2	2	15.4	sp|Q8VEM8|MPCP_MOUSE	Phosphate carrier protein, mitochondrial OS=Mus musculus GN=Slc25a3 PE=1 SV=1	MOUSE	1				1		1
	102	2	2	8.9	sp|Q01853|TERA_MOUSE	Transitional endoplasmic reticulum ATPase OS=Mus musculus GN=Vcp PE=1 SV=4	MOUSE	1	1.1008	1.5783	0.7471	1.1179	1.1754	0.9625	0.4274
	103	2	2	11.6	sp|Q64695|EPCR_MOUSE	Endothelial protein C receptor OS=Mus musculus GN=Procr PE=2 SV=2	MOUSE	2	0.6567	1.4936	0.7942	1.7514	0.657	1.2059	3.725
	104	2	2	8.1	sp|Q99MN9|PCCB_MOUSE	Propionyl-CoA carboxylase beta chain, mitochondrial OS=Mus musculus GN=Pccb PE=1 SV=1	MOUSE	1	0.6442	1	0.3723	0.3425	0.675	0.9591	0.8672
	105	2	2	3.5	sp|Q8VEK3|HNRPU_MOUSE	Heterogeneous nuclear ribonucleoprotein U OS=Mus musculus GN=Hnrnpu PE=1 SV=1	MOUSE	1	1.5637	1.219	1.0658	1.0548	1.2075	0.882	1
	106	2	2	4.5	sp|Q8BMF4|ODP2_MOUSE	Dihydrolipoyllysine-residue acetyltransferase component of pyruvate dehydrogenase complex, mitochondrial OS=Mus musculus GN=Dlat PE=1 SV=2	MOUSE	1	1.4765	0.736	0.7783	0.6502	1.1812	1.1108	0.8841
	107	2	2	10.3	sp|P14131|RS16_MOUSE	40S ribosomal protein S16 OS=Mus musculus GN=Rps16 PE=2 SV=4	MOUSE	1	0.5752	0.6232	0.4736	0.6417	0.5936	0.5436	0.5772
	108	2	2	7.2	sp|P10107|ANXA1_MOUSE	Annexin A1 OS=Mus musculus GN=Anxa1 PE=1 SV=2	MOUSE	1	0.2155	0.3899	0.3003	0.317	0.2516	0.2891	0.2675
	109	2	2	10.5	sp|Q9CQ92|FIS1_MOUSE	Mitochondrial fission 1 protein OS=Mus musculus GN=Fis1 PE=1 SV=1	MOUSE	1	0.8751	0.6681	0.7825	0.515	0.6906	0.8764	0.4719
	110	2	2	4.6	sp|Q99JY0|ECHB_MOUSE	Trifunctional enzyme subunit beta, mitochondrial OS=Mus musculus GN=Hadhb PE=1 SV=1	MOUSE	1	1.2445	0.6219	1.2949	1.0731	1.267	0.8854	0.2982
	111	2	2	14	sp|Q8BP67|RL24_MOUSE	60S ribosomal protein L24 OS=Mus musculus GN=Rpl24 PE=2 SV=2	MOUSE	1	1.2632	0.8448	0.9167	0.9121	1.4396	1.1879	1.1928
	112	2	2	5.4	sp|Q63961|EGLN_MOUSE	Endoglin OS=Mus musculus GN=Eng PE=2 SV=1	MOUSE	1	0.7477	1.8034	1.5845	2.2117	0.8051	1.215	1.8717
	113	2	2	6.6	sp|Q61735|CD47_MOUSE	Leukocyte surface antigen CD47 OS=Mus musculus GN=Cd47 PE=1 SV=2	MOUSE	1	0.99	1.292	1.5981	1.181	0.8601	1.9909	1.8405
	114	2	2	5.6	sp|P56528|CD38_MOUSE	ADP-ribosyl cyclase 1 OS=Mus musculus GN=Cd38 PE=1 SV=2	MOUSE	1	0.721	0.5276	1.0389	0.6622	0.5948	0.841	0.7357
	115	2	2	9	sp|P55772|ENTP1_MOUSE	Ectonucleoside triphosphate diphosphohydrolase 1 OS=Mus musculus GN=Entpd1 PE=2 SV=1	MOUSE	1	0.766	0.5566	0.895	0.5751	0.4816	0.8869	1.5916
	116	2	2	9	sp|P39876|TIMP3_MOUSE	Metalloproteinase inhibitor 3 OS=Mus musculus GN=Timp3 PE=2 SV=1	MOUSE	1	0.6194	0.476	0.8494	0.4158	0.4408	0.5131	0.3704
	117	2	2	11.8	sp|P30412|PPIC_MOUSE	Peptidyl-prolyl cis-trans isomerase C OS=Mus musculus GN=Ppic PE=1 SV=1	MOUSE	1	0.9541	0.5003	1.2165	0.4764	0.5014	1.3315	0.1298
	118	2	2	21	sp|P14115|RL27A_MOUSE	60S ribosomal protein L27a OS=Mus musculus GN=Rpl27a PE=2 SV=4	MOUSE	1	0.9813	1.5071	1.0802	1.3963	1.019	1.0312	1.5345
	119	2	2	3.8	sp|P07724|ALBU_MOUSE	Serum albumin OS=Mus musculus GN=Alb PE=1 SV=3	MOUSE	2	2.4421	6.735	5.7975	3.6044	0.9979	1.0386	1.829
	120	2	2	2.5	sp|Q9Z2I8|SUCB2_MOUSE	Succinyl-CoA ligase [GDP-forming] subunit beta, mitochondrial OS=Mus musculus GN=Suclg2 PE=2 SV=3	MOUSE	1	0.6763	0.7542	0.6312	0.784	0.5109	1.6832	0.8452
	121	2	2	6	sp|Q9CR57|RL14_MOUSE	60S ribosomal protein L14 OS=Mus musculus GN=Rpl14 PE=2 SV=3	MOUSE	1	0.9557	1.1344	1.2889	0.9974	0.9722	1.0288	1.1342
	122	2	2	4.3	sp|Q925F2|ESAM_MOUSE	Endothelial cell-selective adhesion molecule OS=Mus musculus GN=Esam PE=1 SV=1	MOUSE	1	0.8424	0.9865	1.4957	0.8742	0.6868	1.0852	1.2438
	123	2	2	3.9	sp|Q922Q8|LRC59_MOUSE	Leucine-rich repeat-containing protein 59 OS=Mus musculus GN=Lrrc59 PE=2 SV=1	MOUSE	1	1.3135	2.949	1.158	1.5137	0.8447	1.1588	0.6262
	124	2	2	8.1	sp|P99029|PRDX5_MOUSE	Peroxiredoxin-5, mitochondrial OS=Mus musculus GN=Prdx5 PE=1 SV=2	MOUSE	1	0.7534	0.9451	0.8486	0.7061	0.8133	0.9889	0.5649
	125	2	2	10.4	sp|P99027|RLA2_MOUSE	60S acidic ribosomal protein P2 OS=Mus musculus GN=Rplp2 PE=1 SV=3	MOUSE	1	0.5834	0.47	0.5165	0.5603	0.6329	0.6702	1.3895
	126	2	2	5.1	sp|P62827|RAN_MOUSE	GTP-binding nuclear protein Ran OS=Mus musculus GN=Ran PE=1 SV=3	MOUSE	1	1	1.2509	0.9546	1.1347	1.1503	1.0455	1.1617
	127	2	2	7.7	sp|P62267|RS23_MOUSE	40S ribosomal protein S23 OS=Mus musculus GN=Rps23 PE=2 SV=3	MOUSE	1	0.7982	1.0011	0.9168	1.3189	1.3014	0.7299	0.9953
	128	2	2	4.6	sp|P40124|CAP1_MOUSE	Adenylyl cyclase-associated protein 1 OS=Mus musculus GN=Cap1 PE=1 SV=3	MOUSE	1	1.1949	1.9074	1.2106	1.9347	1.3296	1.5152	0.9152
	129	2	2	4	sp|O08573|LEG9_MOUSE	Galectin-9 OS=Mus musculus GN=Lgals9 PE=1 SV=1	MOUSE	1	1.0984	0.7331	2.478	0.7109	2.006	2.0188	0.7994
	130	1.51	2.04	11.5	sp|O54901|OX2G_MOUSE	OX-2 membrane glycoprotein OS=Mus musculus GN=Cd200 PE=1 SV=1	MOUSE	2	0.7878	0.5646	0.9416	0.5835	0.6881	0.9161	0.9024
	131	1.48	1.48	8.4	sp|Q8C1B7|SEP11_MOUSE	Septin-11 OS=Mus musculus GN=Sept11 PE=1 SV=4	MOUSE	1	0.7498	0.5845	0.7876	0.6494	0.5277	0.7153	0.5711
	132	1.33	1.35	6.2	sp|O88569|ROA2_MOUSE	Heterogeneous nuclear ribonucleoproteins A2/B1 OS=Mus musculus GN=Hnrnpa2b1 PE=1 SV=2	MOUSE	1	1.5579	0.7374	0.6126	0.5126	0.9716	1.0326	0.7557
