# Supplementary material for: Identification of protein targets in cerebral endothelial cells for brain arteriovenous malformation (AVMs) molecular therapies
Source: Clin Proteomics. 2017 May 16;14:17. doi: 10.1186/s12014-017-9151-3 (PMC5434588; doi:10.1186/s12014-017-9151-3)
Supplement: Supplementary file 3 — Additional file 3: Table S3. All proteins identified in 2 MSEs. [file 12014_2017_9151_MOESM3_ESM.xlsx]

## Sheet: MSE2
protein accession	Protein name	Ave protein masses	Ave fmol at R6	protein replication	Ave.Protein score	Ave protein matched peptides	Ave Protein seq cover. (%)	ave fmol at C6	protein replication	Ave.Protein score	Ave protein matched peptides	Ave Protein seq cover. (%)	Ratio R6 : C6	ave Fmol at R24	protein replication	Ave.Protein score	Ave protein matched peptides	Ave Protein seq cover. (%)	ave Fmol at C24	protein replication	Ave.Protein score	Ave protein matched peptides	Ave Protein seq cover. (%)	Ratio R24 ; C24	fmol at R48	protein replication	Ave.Protein score	Ave protein matched peptides	Ave Protein seq cover. (%)	fmol at C48	protein replication	Ave.Protein score	Ave protein matched peptides	Ave Protein seq cover. (%)	Ratio R48 : C48
Q08481	Platelet endothelial cell a	82118.1						13.7167	1	114.22	6	11.42	0	23.786	2	654.695	10	14.03	51.9751	2	907.867	11.5	16.78	0.457642	44.1101	3	1351.19	10.5	16.23	30.9552	2	619.431	8.5	15.75	1.42497
P55284	Cadherin 5	88188.2												18.7663	3	887.769	10.33	19.6	16.3649	2	394.091	10.5	15.69	1.14674	31.0913	3	1127.12	14.3333	26.7467	18.2861	1	277.031	5	7.27	1.70027
Q91VC4	Plasmalemma vesicle associated	50503.7												9.2925	2	184.617	6	7.31	13.7469	1	379.178	7	12.1	0.675971	22.3328	1	1007	8	11.42
A6H6E2	Multimerin 2	105834												3.3416	1				28.8576	3	560.378	9.66	14.85	0.115796	19.7886	3	534.854	14	14.2467	21.7033	3	277.031	5	7.27	0.911777
Q7TQ95	Protein lunapark (ulnaless)	47785.1	13.2145	1	132.724	3	7.06						0	23.1991	1
P49769	Presenilin 1	52925.1												1.6746	1
A6H6A9	Rab GTPase activating pro	93430.6												1.552	1
P28828	Receptor type tyrosine	165422												2.6172	1															5.2538	1	218.227	14	2.62	0
P45700	Mannosyl oligosaccharide	73504												8.275	1
Q9JLA2	interlukin	18300.1												5.3067	1
Q02496	Mucin 1 - MUC1	64710.4												89.2709	1	191.504	3	6.98
Q8BJN4	Fibronectin type III	26112.6												0.4486	1	189.417	4	10.18
P70375	Coagulation factor VII	51702.1												53.2908	1	674.594	3	3.81
Q64695	Endothelial protein C receptor	27668.3												7.2124	1	401.194	3	14.88
P20029	78 kDa glucose regulated prot.	72536.2												2.3324	1	272.533	2	2.29
Q9CQE5	Regulator of G protein	21207.9																	10.5055	1	335.079	3	10.5	0
P04370	Myelin basic protein O	27167.7																	1.4442	1	235.049	2	16.4	0
Q68FD5	Clathrin heavy chain	193325																	9.0183	1	208.52	14	2.03	0						8.20755	2	231.083	13.5	6.985	0
Q91YA2	Serine threonine prot kinase H1	48437.6																	14.7517	1	182.931	4	10.14	0
Q8R2Y2	Cell surface glycopr MUC18	72515																	13.3688	1	164.858	7	7.87	0	15.7938	1	257.758	8	10.65
Q3TVA9	Coiled coil 136	133812																	14.7492	1	151.753	11	4.4	0
Q3V036	Coiled coil domain 27	74050.2																	13.0476	1	139.935	8	5.48	0
Q3UJD6	Ubiquitin carboxyl te	152317																	5.0211	1	138.639	13	3.24	0
P70181	Phosphatidylinosit	61031.5																	0.5137	1	138.351	10	10.58	0
Q8VCD3	Protein ERGI	56596.8																	4.8943	1	137.903	2	2.57	0
O08573	Galectin 9	40435.2																	10.6573	1	451.404	2	7.65	0	7.6902	1	320.786	2	7.65
Q8BG39	Synaptic vesicle gl	78255.9												115.197					60.8596	1	330.459	5	6.3	1.89283						111.562	1	344.926	4	2.05	0
Q9R0P3	S formylglutathione	31889.9																	8.6625	1	622.942	6	26.24	0	15.222	1	479.395	3	8.16	16.9775	1	266.264	2	8.16	0.896598
Q60931	votage dependent anion	31094.9																							11.7136	1	311.176	3	8.13
P28650	Adenylosuccinate synthetase	50539.6																							6.4319	1	277.225	4	4.16
O08967	Cytohesin 3	46621.8																							2.2739	1	259.801	5	7.27
P09055	Integrin beta 1	91482																							15.1292	1	225.91	8	5.01
Q6PHN9	Ras related protein Rab 35	23310.4																							10.729	1	310.22	4	10.95
P46660	Alpha internexin	55913						1.8827	1	174.8	6	5.36	0												3.7025	1	436.045	4	8.53
Q9ER58	Testican 2	48231.9																												13.4778	1	245.845	7	2.6	0
Q3UP87	Neutrophil elastase	29104.2																												2.1626	1	217.93	3	13.21	0
Q9CWU5	Protein Filia	48337.7																												3.2901	1	431.056	5	15	0
Q8BVU0	Leucine rich repeat and c	87424.5																												21.7824	1	276.389	6	6.68	0
Q14CH0	Protein FAM171B	92444.1																												8.767	1	219.544	5	5.09	0
Q9ESL8	Fibroblast growth factor8	30647.8																												4.9357	1	257.349	6	13.43	0
O35516	Neurogenic locus notch	279071	985.809	1	54.4542	3	0.73						0
Q6NVD9	Phakinin	45854.1	48.3384	1	52.6676	2	9.38						0
Q6PGF7	Exocyst complex	81719.7						8.2888	1	148.252	4	6.98	0
O35214	Visual pigment like receptor	37722.1						5.4564	1	118.145	2	7.72	0
P35821	Tyrosine prot. Phosp. Non-rec.	50220.7						29.4985	1	115.863	1	4.4	0
P30275	Creatine kinase U	47403						14.9742	1	170.485	4	16.03	0
Q8C3X4	Translation factor	72805.1						141.545	1	108.418	3	2.92	0
Q3UIJ9	GRINL1A complex locus	54068.3						1.8506	1	105.08	4	9.44	0
P97814	Proline serine threonine pho	48103.5						7.8341	1	92.4763	3	7.47	0
P27773	Protein disulfide isomerase	57134.7						9.8262	1	87.9194	4	6.93	0
Q5Y5T1	Probable palmitoyltransferase	44888.3						3.6545	1	82.6716	5	2.11	0
A3KGV1	Outer dense fiber protein	96397						8.9486	1	78.3516	10	6.39	0
O35655	Serine threonine protein phos. With EF hands	75457						108.456	1	77.0145	3	2.92	0
Gnai1	Guanine nucleotide-binding proteins (G proteins) are involved as modulators or transducers in various transmembrane signaling systems	86696.2												278.555	1	168.968	2	4.86
P55096	ATP binding cassette sub family	75988.1																	4.1108	1	150.999	6	3.03	0
	the highlighted are membrane proteins
																																			0

## Sheet: MSE1
Protein accession	Protein name	Avergage protein mass	Ave Fmol at R6	protein replication	Ave matched peptides	Ave.Protein score	Ave Protein seq cover. (%)	Ave Fmol at C6	protein replication	Ave matched peptides	Ave Protein score	Ave Protein seq cover. (%)	Ratio R6 : C6	Ave Fmol at R24	protein replication	Ave Protein score	Ave matched peptides	Ave Protein seq cover. (%)	Ave Fmol at C24	protein replication	Ave Protein score	Ave matched peptides	Ave Protein seq cover. (%)	Ratio R24 : C24	Ave Fmol at R48	protein replication	Ave Protein score	Ave matched peptides	Ave Protein seq cover. (%)	Ave Fmol at C48	protein replication	Ave Protein score	Ave matched peptides	Ave Protein seq cover. (%)	Ratio R48 : C48
Q08481	Platelet endothelial cell	82118.1	21.74	1	14	312.016	17.74	13.3512	2	8.5	339.927	16.505	1.62832	107.703	3	1087.48	11.6	15.22							66.6477	2	795.796	11.5	13.205	42.4141	1	560.185	12	17.88	1.57136
P55284	Cadherin 5	88188.2						6.4932	1	8	192.076	12.24		79.1392	3	2147.69	16.6	34.65
P04095	Prolactin 2C2	25766.6						42.3513	1	11	656.623	24.55		166.626		362.834	5	14.73
P61028	Ras related protein Rab 8B	23774.2						5.2313	1	6	459.453	16.43
P04768	Prolactin 2C3	25711.4						?		12	457.907	13.84				324.695	4	14.73
P07356	Annexin A2	38961.4	6.368	1	8	285.411	13.57	6.6717	1	10	405.838	20.94	0.954479	9.0377	1	317.872	6	8.85	9.3588	1	324.935	8	15.04	0.96569						10.4242	1	261.849	8	17.4
P18918	Prolactin 2C4	25737.5						?		8	395.88	24.55		?		501.9	5	14.73
P56371	Ras related protein Rab 4A	24223.4						?		3	309.152	5.16
Q91XV3	Brain acid soluble protein 1	22086.6						1.2058	1	3	309.004	10.62
F8VQN3	12 (S)-hydroxy 5, 8 (G-protein coupled receptor 31)	36269.7						50.4609	1	4	300.192	22.26
P46660	Alpha internexin	55913	?		5	236.158	1.79	2.4039	1	6	292.543	11.31		2.0573	1	177.319	7	7.94	2.9059	1	458.228	9	3.97	0.707973
A6H6E2	Multimerin 2	105834						6.4887	1	10	274.69	13.04		47.3718	2	626.532	13.5	24.23
P62814	V type proton ATPase	56893.1						9.9151	1	3	234.581	4.7
Q9QUT0	Ammonium transporter Rh	48122.6						91.9531	1	3	301.613	4.34
P09055	Integrin beta 1	91482						6.3902	1	6	184.496	5.39		31.7299	3	316.77	7.5	6.08
Q80UU9	Membrane associated progestron Rec.	23448.2						1.3818	1	7	269.448	17.51
Q91XD2	LIM and senescent	40970.3						6.5515	1	7	269.448	2.93
Q9D1G1	Ras related protein Rab 1B	22358.3	2.4442	1	3	330.243	8.46
Q8BNJ2	A disintegrin and metalloprote	92008.8	21.1639	2	7.5	298.567	4.74
P43406	Integrin alpha V	116444												22.6323	3	339.965	11	10.1233
Q6PFD5	Disks large associated prot	106843	1.1744	1	12	223.303	7.06
O35608	Angiopoietin 2	57031.9	2.3738	1	7	266.891	6.65
Q925F2	Endothelial cell selective	42095.4												11.6412	1	177.218	2	3.55
Q64695	Endothelial protein C recept	27668.3												37.2108	3	1767.95	2.6	12.4
Q91WB2	Probable lipid	30052.1												2.6818	1	381.288	4	16.61
Q8BGH2	Sorting and assembl	52263.2												18.1335	1	334.748	5	16.2
Q80TY0	Formin binding	71743.1												15.5443	2	185.831	6.5	7.87
P31428	Dipeptidase 1	46138.8												24.4351	1	242.434	4	5.85
P10493	Nidogen 1	139389												9.5309	1	233.127	11	5.46
Q9WTR5	cadh 13	78584.9												21.0277	1	361.318	7.5	10.71
P56528	ADP ribosyl cyclase1	35149.2												25.9068	1	528.272	3	5.59
Q7TQ95	Protein lunapark (ulnaless)	47785.1												318.844	1	388.63	4	1.88
Q03265	ATP synthase subunit alpha	59866.8												12.7154	1	367.422	10	14.83
Q8R2Y2	Cell surface glycopr MUC18	72515												34.6717	1	318.214	12	13.89
Q9WUD6	Protein Wnt 8b	39944.6												3.3568	1	301.681	7	20
Q8R422	CD109 antige	162457												22.0294	1	248.057	9	8.6
Q64685	Beta galactoside alpha	47042												1.1211	1	237.461	4	7.44
P29020	T cell surface glycoprotein	23510.5												4.1492	1	199.452	5	9.71
P22091	T cell acute lymphocytic	34392.7												2.1414	1	192.594	5	3.65
Q9ESL8	Fibroblast growth fac	23891.9												19.8273	1	185.508	2	8.21
Q9WVL3	Solute carrier family 1	120793												5.5485	1	171.432	4	7.2
Q6PFX9	Tankyrase	142598												2.7734	1	161.367	15	9.55
Q3V172	Protein sel 1homology2	78160.3												2.7631	1	159.136	4	7.12
O70410	Vomeronasal type 2	104117												10.5928	1	155.092	8	6.8
Q62074	Protein kinase C io	69230.1												6.3319	1	153.162	6	7.39
P01193	Pro opiomelan	26992.3												2.5594	1	151.055	6	17.02
Q99JI6	Ras related protein Rap 1b	21052.9																	3.2191	1	224.408	4	17.93
P62835	Ras related protein Rap 1A	21329.4																	?		194.853	2	10.87
Q9Z1X4	Interleukin enhancer binding	96420.4																	13.4556	1	192.41	8	4.9
O70138	Neutrophil collagenase	53411.1																	34.3546	1	196.031	4	10.54
P23819	Glutamate receptor 2	99289.3																	17.8719	1	246.252	5	3.96
P55095	Glucagon OS	20906.2																	4.4026	1	328.668	3	17.78
Q6PEB6	MOB like protein phoc	26545.7																	15.9379	1	289.728	3	16.44
Q9QZM3	Cardiotrophin like cytokine	25489.2																	2.0947	1	271.438	4	37.78
Q91WC3	Long chain fatty acid CoA	79043.9																	502.885	1	495.014	10	15.93
P17156	Heat shock P 70	69926.9																												7.0047	1	250.026	8	6.79
Q9Z0G9	Claudin 3	23854.9																												13.9276	1	386.252	1	13.7
Q91XA2	Golgi membrane protein 1 OS Mus musculus GN Golm1 PE 1 SV 1	44481.4												27.0939	1	294.748	5	7.63
P49817	Caveolin-1	20709.8						14.4858	1	464.771	1	11.8
