# Supplementary material for: Identification of protein targets in cerebral endothelial cells for brain arteriovenous malformation (AVMs) molecular therapies
Source: Clin Proteomics. 2017 May 16;14:17. doi: 10.1186/s12014-017-9151-3 (PMC5434588; doi:10.1186/s12014-017-9151-3)
Supplement: Supplementary file 4 — Additional file 4: Table S4. MSE raw data for control at 6 h, one fraction. [file 12014_2017_9151_MOESM4_ESM.xlsx]

## Sheet: 2012-01-27 Margaret C6 fraction
protein.key	protein.Entry	protein.Accession	protein.Description	protein.dataBaseType	protein.score	protein.falsePositiveRate	protein.avgMass	protein.MatchedProducts	protein.matchedPeptides	protein.digestPeps	protein.seqCover(%)	protein.MatchedPeptideIntenSum	protein.top3MatchedPeptideIntenSum	protein.top3MatchedPeptideInteaverage	instrument response factor	protein.MatchedProductIntenSum	protein.fmolOnColumn	protein.ngramOnColumn	protein.Key_ForHomologs
0	ALBU_BOVIN	P02769	Serum albumin OS Bos taurus GN ALB PE 1 SV 4	Regular	16801.5	0	71289.4	664	42	59	68.2	18779450	3471486	1157162	5785.81	11708090	200		529 30562
59508	Q3U5R4_MOUSE	Q3U5R4	Putative uncharacterized protein OS Mus musculus GN Actb PE 2 SV 1	Regular	8016.14	0	42051	98	12	34	45.33	1952318	0	0		1046467	0		285 286 287 288 289 291 297 19622 21392 24392 24713 29689 29690 29962 31249 32895 36186 37152 38035 39770 40825 40980 42839 43854 46468 48519 49123 49336 49854 50088 51574 53218 53374 57184 57999 58564 59194 62398 62658 63313 64066 66527 70179 70454 70846 71108 72258 75114 75467 76903 78113
43337	Q3UAX1_MOUSE	Q3UAX1	Putative uncharacterized protein OS Mus musculus GN Vim PE 2 SV 1	Regular	6528.02	0	53614.7	205	25	47	54.72	3394838	0	0		1601231	0		3848 9753 9763 9764 10829 16086 23425 28253 33907 43527 46567 50031 51930 54754 61506 66789 67482 70879 71296 71521 72065 73739 74698
72258	Q3TSB7_MOUSE	Q3TSB7	Putative uncharacterized protein OS Mus musculus GN Actg1 PE 2 SV 1	Regular	5003.26	0	42080	77	12	34	45.33	1952318	0	0		737807	0		285 286 287 288 289 291 297 19622 21392 24392 24713 29689 29690 29962 31249 32895 36186 37152 38035 39770 40825 40980 42839 43854 46468 48519 49123 49336 49854 50088 51574 53218 53374 57184 57999 58564 59194 59508 62398 62658 63313 64066 66527 70179 70454 70846 71108 75114 75467 76903 78113
29690	Q3UAA9_MOUSE	Q3UAA9	Putative uncharacterized protein OS Mus musculus GN Actb PE 2 SV 1	Regular	5003.26	0	42020.9	72	11	34	43.2	1883769	0	0		674920	0		285 286 287 288 289 291 297 19622 21392 24392 24713 29689 29962 31249 32895 36186 37152 38035 39770 40825 40980 42839 43854 46468 48519 49123 49336 49854 50088 51574 53218 53374 57184 57999 58564 59194 59508 62398 62658 63313 64066 66527 70179 70454 70846 71108 72258 75114 75467 76903 78113
51574	Q3UAF7_MOUSE	Q3UAF7	Putative uncharacterized protein OS Mus musculus GN Actb PE 2 SV 1	Regular	5003.26	0	42093	77	12	34	45.33	1952318	0	0		737807	0		285 286 287 288 289 291 297 19622 21392 24392 24713 29689 29690 29962 31249 32895 36186 37152 38035 39770 40825 40980 42839 43854 46468 48519 49123 49336 49854 50088 53218 53374 57184 57999 58564 59194 59508 62398 62658 63313 64066 66527 70179 70454 70846 71108 72258 75114 75467 76903 78113
29962	Q4KL81_MOUSE	Q4KL81	Actin gamma cytoplasmic 1 OS Mus musculus GN Actg1 PE 2 SV 1	Regular	5003.26	0	42135.1	77	12	34	45.33	1952318	0	0		737807	0		285 286 287 288 289 291 297 19622 21392 24392 24713 29689 29690 31249 32895 36186 37152 38035 39770 40825 40980 42839 43854 46468 48519 49123 49336 49854 50088 51574 53218 53374 57184 57999 58564 59194 59508 62398 62658 63313 64066 66527 70179 70454 70846 71108 72258 75114 75467 76903 78113
24392	B2RRX1_MOUSE	B2RRX1	Actin beta OS Mus musculus GN Actb PE 2 SV 1	Regular	5003.26	0	42079	77	12	34	45.33	1952318	0	0		737807	0		285 286 287 288 289 291 297 19622 21392 24713 29689 29690 29962 31249 32895 36186 37152 38035 39770 40825 40980 42839 43854 46468 48519 49123 49336 49854 50088 51574 53218 53374 57184 57999 58564 59194 59508 62398 62658 63313 64066 66527 70179 70454 70846 71108 72258 75114 75467 76903 78113
76903	E9Q607_MOUSE	E9Q607	Uncharacterized protein OS Mus musculus GN Actg1 PE 3 SV 1	Regular	5003.26	0	43811.9	77	12	34	43.48	1952318	0	0		737807	0		285 286 287 288 289 291 297 19622 21392 24392 24713 29689 29690 29962 31249 32895 36186 37152 38035 39770 40825 40980 42839 43854 46468 48519 49123 49336 49854 50088 51574 53218 53374 57184 57999 58564 59194 59508 62398 62658 63313 64066 66527 70179 70454 70846 71108 72258 75114 75467 78113
287	ACTB_MOUSE	P60710	Actin cytoplasmic 1 OS Mus musculus GN Actb PE 1 SV 1	Regular	5003.26	0	42079	77	12	34	45.33	1952318	53586	17862		737807	3.08721		285 286 288 289 291 297 19622 21392 24392 24713 29689 29690 29962 31249 32895 36186 37152 38035 39770 40825 40980 42839 43854 46468 48519 49123 49336 49854 50088 51574 53218 53374 57184 57999 58564 59194 59508 62398 62658 63313 64066 66527 70179 70454 70846 71108 72258 75114 75467 76903 78113
289	ACTG_MOUSE	P63260	Actin cytoplasmic 2 OS Mus musculus GN Actg1 PE 1 SV 1	Regular	5003.26	0	42135.1	77	12	34	45.33	1952318	0	0		737807	0		285 286 287 288 291 297 19622 21392 24392 24713 29689 29690 29962 31249 32895 36186 37152 38035 39770 40825 40980 42839 43854 46468 48519 49123 49336 49854 50088 51574 53218 53374 57184 57999 58564 59194 59508 62398 62658 63313 64066 66527 70179 70454 70846 71108 72258 75114 75467 76903 78113
42839	Q3U804_MOUSE	Q3U804	Putative uncharacterized protein OS Mus musculus GN Actb PE 2 SV 1	Regular	4953.48	0	42142.1	72	11	32	42.78	1764960	0	0		661285	0		285 286 287 288 289 291 297 19622 21392 24392 24713 29689 29690 29962 31249 32895 36186 37152 38035 39770 40825 40980 43854 46468 48519 49123 49336 49854 50088 51574 53218 53374 57184 57999 58564 59194 59508 62398 62658 63313 64066 66527 70179 70454 70846 71108 72258 75114 75467 76903 78113
57999	F8WI82_MOUSE	F8WI82	Uncharacterized protein OS Mus musculus GN Actb PE 3 SV 1	Regular	4953.48	0	42057.1	72	11	33	42.9	1764960	0	0		661285	0		285 286 287 288 289 291 297 19622 21392 24392 24713 29689 29690 29962 31249 32895 36186 37152 38035 39770 40825 40980 42839 43854 46468 48519 49123 49336 49854 50088 51574 53218 53374 57184 58564 59194 59508 62398 62658 63313 64066 66527 70179 70454 70846 71108 72258 75114 75467 76903 78113
29689	Q3U939_MOUSE	Q3U939	Putative uncharacterized protein OS Mus musculus GN Actb PE 2 SV 1	Regular	4953.48	0	42114.1	72	11	32	42.78	1764960	0	0		661285	0		285 286 287 288 289 291 297 19622 21392 24392 24713 29690 29962 31249 32895 36186 37152 38035 39770 40825 40980 42839 43854 46468 48519 49123 49336 49854 50088 51574 53218 53374 57184 57999 58564 59194 59508 62398 62658 63313 64066 66527 70179 70454 70846 71108 72258 75114 75467 76903 78113
78113	Q3TIJ9_MOUSE	Q3TIJ9	Putative uncharacterized protein OS Mus musculus GN Actb PE 2 SV 1	Regular	4953.48	0	42066.1	77	12	34	48.8	1770206	0	0		666440	0		285 286 287 288 289 291 297 19622 21392 24392 24713 29689 29690 29962 31249 32895 36186 37152 38035 39770 40825 40980 42839 43854 46468 48519 49123 49336 49854 50088 51574 53218 53374 57184 57999 58564 59194 59508 62398 62658 63313 64066 66527 70179 70454 70846 71108 72258 75114 75467 76903
32895	Q3UCF8_MOUSE	Q3UCF8	Putative uncharacterized protein OS Mus musculus GN Actb PE 2 SV 1	Regular	4953.48	0	42073.2	72	11	32	42.78	1764960	0	0		661285	0		285 286 287 288 289 291 297 19622 21392 24392 24713 29689 29690 29962 31249 36186 37152 38035 39770 40825 40980 42839 43854 46468 48519 49123 49336 49854 50088 51574 53218 53374 57184 57999 58564 59194 59508 62398 62658 63313 64066 66527 70179 70454 70846 71108 72258 75114 75467 76903 78113
71108	Q9QZ83_MOUSE	Q9QZ83	Gamma actin like protein OS Mus musculus GN Actg1 PE 2 SV 1	Regular	4953.48	0	44057.2	78	12	34	46.06	1777470	0	0		685289	0		285 286 287 288 289 291 297 19622 21392 24392 24713 29689 29690 29962 31249 32895 36186 37152 38035 39770 40825 40980 42839 43854 46468 48519 49123 49336 49854 50088 51574 53218 53374 57184 57999 58564 59194 59508 62398 62658 63313 64066 66527 70179 70454 70846 72258 75114 75467 76903 78113
53374	Q61276_MOUSE	Q61276	A X actin OS Mus musculus GN Actb PE 2 SV 1	Regular	4953.48	0	42036	72	11	33	42.67	1764960	0	0		661285	0		285 286 287 288 289 291 297 19622 21392 24392 24713 29689 29690 29962 31249 32895 36186 37152 38035 39770 40825 40980 42839 43854 46468 48519 49123 49336 49854 50088 51574 53218 57184 57999 58564 59194 59508 62398 62658 63313 64066 66527 70179 70454 70846 71108 72258 75114 75467 76903 78113
40980	Q3UAF6_MOUSE	Q3UAF6	Putative uncharacterized protein OS Mus musculus GN Actb PE 2 SV 1	Regular	4859.08	0	42153.1	75	11	34	39.2	1942129	0	0		726333	0		285 286 287 288 289 291 297 19622 21392 24392 24713 29689 29690 29962 31249 32895 36186 37152 38035 39770 40825 42839 43854 46468 48519 49123 49336 49854 50088 51574 53218 53374 57184 57999 58564 59194 59508 62398 62658 63313 64066 66527 70179 70454 70846 71108 72258 75114 75467 76903 78113
39770	E9Q5F4_MOUSE	E9Q5F4	Uncharacterized protein OS Mus musculus GN Actb PE 3 SV 1	Regular	4686.23	0	29613.6	67	9	24	48.68	1805666	0	0		659363	0		285 286 287 288 289 291 297 19622 21392 24392 24713 29689 29690 29962 31249 32895 36186 37152 38035 40825 40980 42839 43854 46468 48519 49123 49336 49854 50088 51574 53218 53374 57184 57999 58564 59194 59508 62398 62658 63313 64066 66527 70179 70454 70846 71108 72258 75114 75467 76903 78113
38035	Q3UGS0_MOUSE	Q3UGS0	Putative uncharacterized protein OS Mus musculus GN Actb PE 2 SV 1	Regular	4674.32	0	42107.1	69	12	33	47.73	1874519	314125	104708		687861	18.0974		285 286 287 288 289 291 297 19622 21392 24392 24713 29689 29690 29962 31249 32895 36186 37152 39770 40825 40980 42839 43854 46468 48519 49123 49336 49854 50088 51574 53218 53374 57184 57999 58564 59194 59508 62398 62658 63313 64066 66527 70179 70454 70846 71108 72258 75114 75467 76903 78113
40825	Q3UA89_MOUSE	Q3UA89	Putative uncharacterized protein OS Mus musculus GN Actb PE 2 SV 1	Regular	4633.38	0	42078.1	72	12	34	45.07	1819697	402623	134208		660442	23.196		285 286 287 288 289 291 297 19622 21392 24392 24713 29689 29690 29962 31249 32895 36186 37152 38035 39770 40980 42839 43854 46468 48519 49123 49336 49854 50088 51574 53218 53374 57184 57999 58564 59194 59508 62398 62658 63313 64066 66527 70179 70454 70846 71108 72258 75114 75467 76903 78113
46567	Q3U6S1_MOUSE	Q3U6S1	Putative uncharacterized protein OS Mus musculus GN Vim PE 2 SV 1	Regular	4519.23	0	53730.8	177	27	47	62.02	3669644	0	0		1265929	0		3848 9753 9763 9764 10829 16086 23425 28253 33907 43337 43527 50031 51930 54754 61506 66789 67482 70879 71296 71521 72065 73739 74698
67482	Q3TFD9_MOUSE	Q3TFD9	Putative uncharacterized protein OS Mus musculus GN Vim PE 2 SV 1	Regular	4519.23	0	53745.8	172	27	47	62.02	3669644	0	0		1163009	0		3848 9753 9763 9764 10829 16086 23425 28253 33907 43337 43527 46567 50031 51930 54754 61506 66789 70879 71296 71521 72065 73739 74698
23425	Q5FWJ3_MOUSE	Q5FWJ3	Vimentin OS Mus musculus GN Vim PE 2 SV 1	Regular	4519.23	0	53744.8	172	27	47	62.02	3669644	0	0		1163009	0		3848 9753 9763 9764 10829 16086 28253 33907 43337 43527 46567 50031 51930 54754 61506 66789 67482 70879 71296 71521 72065 73739 74698
16086	VIME_MOUSE	P20152	Vimentin OS Mus musculus GN Vim PE 1 SV 3	Regular	4519.23	0	53744.8	172	27	47	62.02	3671774	931654	310551		1163009	53.6747		3848 9753 9763 9764 10829 23425 28253 33907 43337 43527 46567 50031 51930 54754 61506 66789 67482 70879 71296 71521 72065 73739 74698
72065	Q3TWV0_MOUSE	Q3TWV0	Putative uncharacterized protein OS Mus musculus GN Vim PE 2 SV 1	Regular	4495.6	0	53722.8	169	26	47	58.58	3594501	0	0		1151486	0		3848 9753 9763 9764 10829 16086 23425 28253 33907 43337 43527 46567 50031 51930 54754 61506 66789 67482 70879 71296 71521 73739 74698
61506	Q3V2S4_MOUSE	Q3V2S4	Putative uncharacterized protein OS Mus musculus GN Vim PE 2 SV 1	Regular	4275.89	0	53804.9	166	27	47	63.73	3515015	0	0		1121473	0		3848 9753 9763 9764 10829 16086 23425 28253 33907 43337 43527 46567 50031 51930 54754 66789 67482 70879 71296 71521 72065 73739 74698
70879	E9PZV5_MOUSE	E9PZV5	Uncharacterized protein OS Mus musculus GN Vim PE 3 SV 1	Regular	4163.2	0	52259.1	165	25	46	62.03	3652438	0	0		1147887	0		3848 9753 9763 9764 10829 16086 23425 28253 33907 43337 43527 46567 50031 51930 54754 61506 66789 67482 71296 71521 72065 73739 74698
57184	Q3UBP6_MOUSE	Q3UBP6	Putative uncharacterized protein OS Mus musculus GN Actb PE 2 SV 1	Regular	3802.16	0	42111.1	67	11	34	41.87	1711481	0	0		594870	0		285 286 287 288 289 291 297 19622 21392 24392 24713 29689 29690 29962 31249 32895 36186 37152 38035 39770 40825 40980 42839 43854 46468 48519 49123 49336 49854 50088 51574 53218 53374 57999 58564 59194 59508 62398 62658 63313 64066 66527 70179 70454 70846 71108 72258 75114 75467 76903 78113
70454	Q3UBQ4_MOUSE	Q3UBQ4	Putative uncharacterized protein OS Mus musculus GN Actb PE 2 SV 1	Regular	3752.39	0	42107.2	60	10	32	39.3	1524123	0	0		516412	0		285 286 287 288 289 291 297 19622 21392 24392 24713 29689 29690 29962 31249 32895 36186 37152 38035 39770 40825 40980 42839 43854 46468 48519 49123 49336 49854 50088 51574 53218 53374 57184 57999 58564 59194 59508 62398 62658 63313 64066 66527 70179 70846 71108 72258 75114 75467 76903 78113
14484	TBA1B_MOUSE	P05213	Tubulin alpha 1B chain OS Mus musculus GN Tuba1b PE 1 SV 2	Regular	3725.03	0	50836	50	6	34	21.73	452794	0	0		306293	0		14483 14485 14486 14487 14488 24305 32956 49028 53499 61459 66465
50088	B1ATY0_MOUSE	B1ATY0	Actin gamma cytoplasmic 1 OS Mus musculus GN Actg1 PE 4 SV 1	Regular	3546.49	0	32962.7	50	9	27	42.71	1378679	0	0		515290	0		285 286 287 288 289 291 297 19622 21392 24392 24713 29689 29690 29962 31249 32895 36186 37152 38035 39770 40825 40980 42839 43854 46468 48519 49123 49336 49854 51574 53218 53374 57184 57999 58564 59194 59508 62398 62658 63313 64066 66527 70179 70454 70846 71108 72258 75114 75467 76903 78113
36186	E9Q1F2_MOUSE	E9Q1F2	Uncharacterized protein OS Mus musculus GN Actb PE 3 SV 1	Regular	3546.49	0	32906.5	50	9	27	42.71	1378679	0	0		515290	0		285 286 287 288 289 291 297 19622 21392 24392 24713 29689 29690 29962 31249 32895 37152 38035 39770 40825 40980 42839 43854 46468 48519 49123 49336 49854 50088 51574 53218 53374 57184 57999 58564 59194 59508 62398 62658 63313 64066 66527 70179 70454 70846 71108 72258 75114 75467 76903 78113
66789	Q3UD36_MOUSE	Q3UD36	Putative uncharacterized protein Fragment OS Mus musculus GN Vim PE 2 SV 1	Regular	3469.45	0	47233.7	133	19	41	56.79	3005734	0	0		928517	0		3848 9753 9763 9764 10829 16086 23425 28253 33907 43337 43527 46567 50031 51930 54754 61506 67482 70879 71296 71521 72065 73739 74698
291	ACTH_MOUSE	P63268	Actin gamma enteric smooth muscle OS Mus musculus GN Actg2 PE 2 SV 1	Regular	3274.41	0	42276.2	47	9	33	31.91	1161200	0	0		395754	0		285 286 287 288 289 297 19622 21392 24392 24713 29689 29690 29962 31249 32895 36186 37152 38035 39770 40825 40980 42839 43854 46468 48519 49123 49336 49854 50088 51574 53218 53374 57184 57999 58564 59194 59508 62398 62658 63313 64066 66527 70179 70454 70846 71108 72258 75114 75467 76903 78113
24713	Q3UJ36_MOUSE	Q3UJ36	Actin gamma 2 smooth muscle enteric isoform CRA a OS Mus musculus GN Actg2 PE 2 SV 1	Regular	3274.41	0	42276.2	47	9	33	31.91	1161200	0	0		395754	0		285 286 287 288 289 291 297 19622 21392 24392 29689 29690 29962 31249 32895 36186 37152 38035 39770 40825 40980 42839 43854 46468 48519 49123 49336 49854 50088 51574 53218 53374 57184 57999 58564 59194 59508 62398 62658 63313 64066 66527 70179 70454 70846 71108 72258 75114 75467 76903 78113
58564	Q9CXK3_MOUSE	Q9CXK3	Putative uncharacterized protein OS Mus musculus GN Actc1 PE 2 SV 1	Regular	3233.4	0	42289.2	47	9	34	27.06	1156369	0	0		392751	0		285 286 287 288 289 291 297 19622 21392 24392 24713 29689 29690 29962 31249 32895 36186 37152 38035 39770 40825 40980 42839 43854 46468 48519 49123 49336 49854 50088 51574 53218 53374 57184 57999 59194 59508 62398 62658 63313 64066 66527 70179 70454 70846 71108 72258 75114 75467 76903 78113
288	ACTC_MOUSE	P68033	Actin alpha cardiac muscle 1 OS Mus musculus GN Actc1 PE 1 SV 1	Regular	3224.62	0	42361.2	46	8	34	27.06	1154303	0	0		391826	0		285 286 287 289 291 297 19622 21392 24392 24713 29689 29690 29962 31249 32895 36186 37152 38035 39770 40825 40980 42839 43854 46468 48519 49123 49336 49854 50088 51574 53218 53374 57184 57999 58564 59194 59508 62398 62658 63313 64066 66527 70179 70454 70846 71108 72258 75114 75467 76903 78113
49336	Q3UIJ3_MOUSE	Q3UIJ3	Putative uncharacterized protein OS Mus musculus GN Actc1 PE 2 SV 1	Regular	3224.62	0	42460.4	46	8	34	27.06	1154303	0	0		391826	0		285 286 287 288 289 291 297 19622 21392 24392 24713 29689 29690 29962 31249 32895 36186 37152 38035 39770 40825 40980 42839 43854 46468 48519 49123 49854 50088 51574 53218 53374 57184 57999 58564 59194 59508 62398 62658 63313 64066 66527 70179 70454 70846 71108 72258 75114 75467 76903 78113
31249	Q497E4_MOUSE	Q497E4	Actin alpha cardiac OS Mus musculus GN Actc1 PE 2 SV 1	Regular	3224.62	0	42361.2	46	8	34	27.06	1154303	0	0		391826	0		285 286 287 288 289 291 297 19622 21392 24392 24713 29689 29690 29962 32895 36186 37152 38035 39770 40825 40980 42839 43854 46468 48519 49123 49336 49854 50088 51574 53218 53374 57184 57999 58564 59194 59508 62398 62658 63313 64066 66527 70179 70454 70846 71108 72258 75114 75467 76903 78113
285	ACTA_MOUSE	P62737	Actin aortic smooth muscle OS Mus musculus GN Acta2 PE 1 SV 1	Regular	3224.62	0	42408.3	46	8	34	27.06	1154303	0	0		391826	0		286 287 288 289 291 297 19622 21392 24392 24713 29689 29690 29962 31249 32895 36186 37152 38035 39770 40825 40980 42839 43854 46468 48519 49123 49336 49854 50088 51574 53218 53374 57184 57999 58564 59194 59508 62398 62658 63313 64066 66527 70179 70454 70846 71108 72258 75114 75467 76903 78113
62398	Q3TG92_MOUSE	Q3TG92	Putative uncharacterized protein OS Mus musculus GN Actc1 PE 2 SV 1	Regular	3224.62	0	42389.3	46	8	34	27.06	1154303	0	0		391826	0		285 286 287 288 289 291 297 19622 21392 24392 24713 29689 29690 29962 31249 32895 36186 37152 38035 39770 40825 40980 42839 43854 46468 48519 49123 49336 49854 50088 51574 53218 53374 57184 57999 58564 59194 59508 62658 63313 64066 66527 70179 70454 70846 71108 72258 75114 75467 76903 78113
46468	Q3U122_MOUSE	Q3U122	Putative uncharacterized protein OS Mus musculus GN Acta2 PE 2 SV 1	Regular	3224.62	0	42394.2	46	8	34	27.06	1154303	0	0		391826	0		285 286 287 288 289 291 297 19622 21392 24392 24713 29689 29690 29962 31249 32895 36186 37152 38035 39770 40825 40980 42839 43854 48519 49123 49336 49854 50088 51574 53218 53374 57184 57999 58564 59194 59508 62398 62658 63313 64066 66527 70179 70454 70846 71108 72258 75114 75467 76903 78113
66527	Q61275_MOUSE	Q61275	Alpha actin AA 27 375 Fragment OS Mus musculus GN Actc1 PE 2 SV 1	Regular	3174.84	0	39479.2	41	7	31	26.36	966945	0	0		315304	0		285 286 287 288 289 291 297 19622 21392 24392 24713 29689 29690 29962 31249 32895 36186 37152 38035 39770 40825 40980 42839 43854 46468 48519 49123 49336 49854 50088 51574 53218 53374 57184 57999 58564 59194 59508 62398 62658 63313 64066 70179 70454 70846 71108 72258 75114 75467 76903 78113
297	ACTS_MOUSE	P68134	Actin alpha skeletal muscle OS Mus musculus GN Acta1 PE 1 SV 1	Regular	3080.44	0	42393.3	44	7	34	20.95	1144114	0	0		380352	0		285 286 287 288 289 291 19622 21392 24392 24713 29689 29690 29962 31249 32895 36186 37152 38035 39770 40825 40980 42839 43854 46468 48519 49123 49336 49854 50088 51574 53218 53374 57184 57999 58564 59194 59508 62398 62658 63313 64066 66527 70179 70454 70846 71108 72258 75114 75467 76903 78113
286	ACTBL_MOUSE	Q8BFZ3	Beta actin like protein 2 OS Mus musculus GN Actbl2 PE 1 SV 1	Regular	3034.67	0	42346.5	50	10	35	37.5	1074417	687906	229302		377296	39.6318		285 287 288 289 291 297 19622 21392 24392 24713 29689 29690 29962 31249 32895 36186 37152 38035 39770 40825 40980 42839 43854 46468 48519 49123 49336 49854 50088 51574 53218 53374 57184 57999 58564 59194 59508 62398 62658 63313 64066 66527 70179 70454 70846 71108 72258 75114 75467 76903 78113
59194	Q61264_MOUSE	Q61264	Skeletal muscle alpha actin mRNA Fragment OS Mus musculus GN Acta1 PE 2 SV 1	Regular	3030.67	0	38014.5	39	6	27	20.54	956756	0	0		303830	0		285 286 287 288 289 291 297 19622 21392 24392 24713 29689 29690 29962 31249 32895 36186 37152 38035 39770 40825 40980 42839 43854 46468 48519 49123 49336 49854 50088 51574 53218 53374 57184 57999 58564 59508 62398 62658 63313 64066 66527 70179 70454 70846 71108 72258 75114 75467 76903 78113
64066	Q61272_MOUSE	Q61272	Alpha actin Aa 40 375 Fragment OS Mus musculus GN Acta1 PE 2 SV 1	Regular	3030.67	0	38040.5	36	5	30	15.77	660142	0	0		299979	0		285 286 287 288 289 291 297 19622 21392 24392 24713 29689 29690 29962 31249 32895 36186 37152 38035 39770 40825 40980 42839 43854 46468 48519 49123 49336 49854 50088 51574 53218 53374 57184 57999 58564 59194 59508 62398 62658 63313 66527 70179 70454 70846 71108 72258 75114 75467 76903 78113
75114	Q61852_MOUSE	Q61852	Smooth muscle gamma actin OS Mus musculus GN Actg2 PE 3 SV 1	Regular	2961.24	0	43279.1	40	8	33	24.43	1049765	0	0		338289	0		285 286 287 288 289 291 297 19622 21392 24392 24713 29689 29690 29962 31249 32895 36186 37152 38035 39770 40825 40980 42839 43854 46468 48519 49123 49336 49854 50088 51574 53218 53374 57184 57999 58564 59194 59508 62398 62658 63313 64066 66527 70179 70454 70846 71108 72258 75467 76903 78113
53218	D3YZY0_MOUSE	D3YZY0	Uncharacterized protein OS Mus musculus GN Actg2 PE 3 SV 1	Regular	2957.39	0	30350.4	37	6	24	29.26	1014548	0	0		317310	0		285 286 287 288 289 291 297 19622 21392 24392 24713 29689 29690 29962 31249 32895 36186 37152 38035 39770 40825 40980 42839 43854 46468 48519 49123 49336 49854 50088 51574 53374 57184 57999 58564 59194 59508 62398 62658 63313 64066 66527 70179 70454 70846 71108 72258 75114 75467 76903 78113
51930	A4IF59_MOUSE	A4IF59	Vim protein Fragment OS Mus musculus GN Vim PE 2 SV 1	Regular	2922.16	0	24866.6	75	12	21	51.38	1439133	0	0		559493	0		3848 9753 9763 9764 10829 16086 23425 28253 33907 43337 43527 46567 50031 54754 61506 66789 67482 70879 71296 71521 72065 73739 74698
75467	Q6IWE2_MOUSE	Q6IWE2	Beta actin Fragment OS Mus musculus GN Actb PE 2 SV 1	Regular	2892.76	0	8764.74	20	3	9	48.05	523602	0	0		205089	0		285 286 287 288 289 291 297 19622 21392 24392 24713 29689 29690 29962 31249 32895 36186 37152 38035 39770 40825 40980 42839 43854 46468 48519 49123 49336 49854 50088 51574 53218 53374 57184 57999 58564 59194 59508 62398 62658 63313 64066 66527 70179 70454 70846 71108 72258 75114 76903 78113
14483	TBA1A_MOUSE	P68369	Tubulin alpha 1A chain OS Mus musculus GN Tuba1a PE 1 SV 1	Regular	2902.76	0	50820	42	6	34	21.73	452794	297177	99059		194449	17.121		14484 14485 14486 14487 14488 24305 32956 49028 53499 61459 66465
43854	Q99NC5_MOUSE	Q99NC5	Beta actin FE 3 Fragment OS Mus musculus GN Actb PE 2 SV 1	Regular	2817.34	0	15154.3	22	5	11	50.75	532933	0	0		201451	0		285 286 287 288 289 291 297 19622 21392 24392 24713 29689 29690 29962 31249 32895 36186 37152 38035 39770 40825 40980 42839 46468 48519 49123 49336 49854 50088 51574 53218 53374 57184 57999 58564 59194 59508 62398 62658 63313 64066 66527 70179 70454 70846 71108 72258 75114 75467 76903 78113
32956	Q52L87_MOUSE	Q52L87	Tubulin alpha 1C OS Mus musculus GN Tuba1c PE 2 SV 1	Regular	2879.29	0	50593.8	39	5	34	16.48	406859	0	0		171555	0		14483 14484 14485 14486 14487 14488 24305 49028 53499 61459 66465
14485	TBA1C_MOUSE	P68373	Tubulin alpha 1C chain OS Mus musculus GN Tuba1c PE 1 SV 1	Regular	2879.29	0	50593.8	39	5	34	16.48	406859	0	0		171555	0		14483 14484 14486 14487 14488 24305 32956 49028 53499 61459 66465
61459	Q3TIZ0_MOUSE	Q3TIZ0	Putative uncharacterized protein OS Mus musculus GN Tuba1c PE 2 SV 1	Regular	2879.29	0	50623.8	39	5	34	16.48	406859	0	0		171555	0		14483 14484 14485 14486 14487 14488 24305 32956 49028 53499 66465
49028	O89052_MOUSE	O89052	Alpha tubulin Fragment OS Mus musculus GN Tuba1b PE 2 SV 1	Regular	2554.54	0	11065.2	27	3	8	44.44	305156	0	0		128769	0		14483 14484 14485 14486 14487 14488 24305 32956 53499 61459 66465
19622	Q3UD81_MOUSE	Q3UD81	Putative uncharacterized protein Fragment OS Mus musculus GN Actg1 PE 2 SV 1	Regular	2185.92	0	26192.8	55	7	22	43.4	1419385	0	0		536356	0		285 286 287 288 289 291 297 21392 24392 24713 29689 29690 29962 31249 32895 36186 37152 38035 39770 40825 40980 42839 43854 46468 48519 49123 49336 49854 50088 51574 53218 53374 57184 57999 58564 59194 59508 62398 62658 63313 64066 66527 70179 70454 70846 71108 72258 75114 75467 76903 78113
63313	G3UZ07_MOUSE	G3UZ07	Uncharacterized protein OS Mus musculus GN Actg1 PE 4 SV 1	Regular	2185.92	0	29365.5	55	7	21	38.06	1419385	0	0		536356	0		285 286 287 288 289 291 297 19622 21392 24392 24713 29689 29690 29962 31249 32895 36186 37152 38035 39770 40825 40980 42839 43854 46468 48519 49123 49336 49854 50088 51574 53218 53374 57184 57999 58564 59194 59508 62398 62658 64066 66527 70179 70454 70846 71108 72258 75114 75467 76903 78113
60144	E9PYB0_MOUSE	E9PYB0	Uncharacterized protein OS Mus musculus GN Ahnak2 PE 4 SV 1	Regular	1614.03	0	183219	157	26	135	24.09	2909682	479251	159750		699793	27.6107		58043 76924
28253	A2AKJ2_MOUSE	A2AKJ2	Uncharacterized protein Fragment OS Mus musculus GN Vim PE 4 SV 1	Regular	1581.12	0	10961.1	32	8	8	70.59	526701	0	0		150727	0		3848 9753 9763 9764 10829 16086 23425 33907 43337 43527 46567 50031 51930 54754 61506 66789 67482 70879 71296 71521 72065 73739 74698
70846	E9QAZ1_MOUSE	E9QAZ1	Uncharacterized protein OS Mus musculus GN Actb PE 3 SV 1	Regular	1506.54	0	13915.8	28	3	12	31.2	740130	0	0		261136	0		285 286 287 288 289 291 297 19622 21392 24392 24713 29689 29690 29962 31249 32895 36186 37152 38035 39770 40825 40980 42839 43854 46468 48519 49123 49336 49854 50088 51574 53218 53374 57184 57999 58564 59194 59508 62398 62658 63313 64066 66527 70179 70454 71108 72258 75114 75467 76903 78113
48519	A1E281_MOUSE	A1E281	Beta actin Fragment OS Mus musculus GN Actb PE 2 SV 1	Regular	1506.54	0	13596.4	32	4	11	44.63	760997	0	0		299039	0		285 286 287 288 289 291 297 19622 21392 24392 24713 29689 29690 29962 31249 32895 36186 37152 38035 39770 40825 40980 42839 43854 46468 49123 49336 49854 50088 51574 53218 53374 57184 57999 58564 59194 59508 62398 62658 63313 64066 66527 70179 70454 70846 71108 72258 75114 75467 76903 78113
37152	E9Q606_MOUSE	E9Q606	Uncharacterized protein OS Mus musculus GN Actb PE 3 SV 1	Regular	1506.54	0	16713.1	32	4	12	36	760997	0	0		299039	0		285 286 287 288 289 291 297 19622 21392 24392 24713 29689 29690 29962 31249 32895 36186 38035 39770 40825 40980 42839 43854 46468 48519 49123 49336 49854 50088 51574 53218 53374 57184 57999 58564 59194 59508 62398 62658 63313 64066 66527 70179 70454 70846 71108 72258 75114 75467 76903 78113
49854	G3UYG0_MOUSE	G3UYG0	Uncharacterized protein OS Mus musculus GN Actg1 PE 4 SV 1	Regular	1506.54	0	14635.7	28	3	12	29.55	740130	0	0		261136	0		285 286 287 288 289 291 297 19622 21392 24392 24713 29689 29690 29962 31249 32895 36186 37152 38035 39770 40825 40980 42839 43854 46468 48519 49123 49336 50088 51574 53218 53374 57184 57999 58564 59194 59508 62398 62658 63313 64066 66527 70179 70454 70846 71108 72258 75114 75467 76903 78113
9405	MYH9_MOUSE	Q8VDD5	Myosin 9 OS Mus musculus GN Myh9 PE 1 SV 4	Regular	1414.04	0	227570	162	32	165	19.44	1838236	352944	117648		731609	20.3339		9395 9396 9397 20025 26712 29782 32380 38058 38495 39977 45586 47246 47427 54018 64550 67256 71929 77487
7498	K2C6B_MOUSE	Q9Z331	Keratin type II cytoskeletal 6B OS Mus musculus GN Krt6b PE 1 SV 3	Regular	1321.13	0	60664.5	38	6	42	10.14	505713	0	0		310715	0		7496 7497 18780 25270 32155 34728 46772 50838 63503
14494	TBB3_MOUSE	Q9ERD7	Tubulin beta 3 chain OS Mus musculus GN Tubb3 PE 1 SV 1	Regular	1185.63	0	50875	38	10	30	19.56	246116	95523	31841		139107	5.50329		14491 14492 14493 14496 14497 26693 27487 39078 43783 49229 67309
18780	Q3UV11_MOUSE	Q3UV11	Uncharacterized protein OS Mus musculus GN Krt6b PE 2 SV 1	Regular	1087.45	0	59868.7	32	6	41	10.29	505713	592608	197536		217214	34.1415		7496 7497 7498 25270 32155 34728 46772 50838 63503
34728	Q05B38_MOUSE	Q05B38	Krt6b protein Fragment OS Mus musculus GN Krt6b PE 2 SV 1	Regular	1087.45	0	60533.3	32	6	42	10.16	505713	0	0		217214	0		7496 7497 7498 18780 25270 32155 46772 50838 63503
25270	Q0VDR7_MOUSE	Q0VDR7	Krt6b protein OS Mus musculus GN Krt6b PE 2 SV 1	Regular	1087.45	0	60615.4	32	6	44	10.14	505713	0	0		217214	0		7496 7497 7498 18780 32155 34728 46772 50838 63503
14496	TBB5_MOUSE	P99024	Tubulin beta 5 chain OS Mus musculus GN Tubb5 PE 1 SV 1	Regular	1076.77	0	50127.2	34	8	30	14.41	261310	0	0		145692	0		14491 14492 14493 14494 14497 26693 27487 39078 43783 49229 67309
77723	Q99MH7_MOUSE	Q99MH7	Cytokeratin KRT2 6HF Fragment OS Mus musculus GN Krt75 PE 2 SV 1	Regular	1062.58	0	42497.3	24	3	31	8.66	504806	0	0		262154	0		7496 7503 32155 63503
7503	K2C75_MOUSE	Q8BGZ7	Keratin type II cytoskeletal 75 OS Mus musculus GN Krt75 PE 1 SV 1	Regular	1066.67	0	59968.7	24	4	45	5.99	507315	0	0		262053	0		7496 32155 63503 77723
47246	Q3UFT0_MOUSE	Q3UFT0	Putative uncharacterized protein Fragment OS Mus musculus GN Myh9 PE 2 SV 1	Regular	1059.8	0	111147	73	17	91	18.56	1131075	0	0		239466	0		9395 9396 9397 9405 20025 26712 29782 32380 38058 38495 39977 45586 47427 54018 64550 67256 71929 77487
14493	TBB2C_MOUSE	P68372	Tubulin beta 2C chain OS Mus musculus GN Tubb2c PE 1 SV 1	Regular	1055.79	0	50287.4	26	6	30	11.01	142667	0	0		87954	0		14491 14492 14494 14496 14497 26693 27487 39078 43783 49229 67309
7497	K2C6A_MOUSE	P50446	Keratin type II cytoskeletal 6A OS Mus musculus GN Krt6a PE 2 SV 3	Regular	1048.96	0	59677.4	28	5	41	8.5	485579	0	0		203492	0		7496 7498 18780 25270 32155 34728 46772 50838 63503
7496	K2C5_MOUSE	Q922U2	Keratin type II cytoskeletal 5 OS Mus musculus GN Krt5 PE 1 SV 1	Regular	1033.64	0	61994.9	30	5	43	3.62	519806	0	0		211768	0		7497 7498 7503 18780 25270 32155 34728 46772 50838 63503 77723
32155	Q32P04_MOUSE	Q32P04	Keratin 5 OS Mus musculus GN Krt5 PE 2 SV 2	Regular	1033.64	0	61994.9	33	5	43	3.62	519806	0	0		229857	0		7496 7497 7498 7503 18780 25270 34728 46772 50838 63503 77723
50838	Q9CV72_MOUSE	Q9CV72	Putative uncharacterized protein Fragment OS Mus musculus GN Krt6b PE 2 SV 1	Regular	1020.81	0	30125.4	19	2	21	4.32	436115	0	0		189145	0		7496 7497 7498 18780 25270 32155 34728 46772 63503
46772	D3Z6R0_MOUSE	D3Z6R0	Uncharacterized protein OS Mus musculus GN Krt6a PE 3 SV 1	Regular	1020.81	0	50672.7	19	2	37	2.59	436115	0	0		189145	0		7496 7497 7498 18780 25270 32155 34728 50838 63503
26693	B2RSN3_MOUSE	B2RSN3	MCG1395 OS Mus musculus GN Tubb2b PE 2 SV 1	Regular	1018.46	0	50409.4	22	5	30	8.31	165130	0	0		76894	0		14491 14492 14493 14494 14496 14497 27487 39078 43783 49229 67309
14492	TBB2B_MOUSE	Q9CWF2	Tubulin beta 2B chain OS Mus musculus GN Tubb2b PE 1 SV 1	Regular	1018.46	0	50409.4	24	6	30	8.31	167418	0	0		80825	0		14491 14493 14494 14496 14497 26693 27487 39078 43783 49229 67309
14491	TBB2A_MOUSE	Q7TMM9	Tubulin beta 2A chain OS Mus musculus GN Tubb2a PE 1 SV 1	Regular	1018.46	0	50306.3	24	6	30	8.31	167418	0	0		80825	0		14492 14493 14494 14496 14497 26693 27487 39078 43783 49229 67309
63503	D3Z4Y4_MOUSE	D3Z4Y4	Uncharacterized protein OS Mus musculus GN Krt5 PE 3 SV 1	Regular	1018.42	0	60590.4	30	4	43	3.73	512972	0	0		210201	0		7496 7497 7498 7503 18780 25270 32155 34728 46772 50838 77723
49229	Q3U9U3_MOUSE	Q3U9U3	Putative uncharacterized protein OS Mus musculus GN Tubb6 PE 2 SV 1	Regular	1014.05	0	42553.8	19	4	25	13.6	112371	20665.5	6888.5		70820	1.19059		14491 14492 14493 14494 14496 14497 26693 27487 39078 43783 67309
14497	TBB6_MOUSE	Q922F4	Tubulin beta 6 chain OS Mus musculus GN Tubb6 PE 1 SV 1	Regular	1014.05	0	50546.7	19	4	31	11.41	112371	0	0		70820	0		14491 14492 14493 14494 14496 26693 27487 39078 43783 49229 67309
27487	Q3UMM1_MOUSE	Q3UMM1	Tubulin beta 6 OS Mus musculus GN Tubb6 PE 2 SV 1	Regular	1014.05	0	50546.7	19	4	31	11.41	112371	0	0		70820	0		14491 14492 14493 14494 14496 14497 26693 39078 43783 49229 67309
67309	Q9CVR0_MOUSE	Q9CVR0	Putative uncharacterized protein Fragment OS Mus musculus GN Tubb2c PE 2 SV 2	Regular	998.152	0	32601	19	3	20	13.06	115989	0	0		58465	0		14491 14492 14493 14494 14496 14497 26693 27487 39078 43783 49229
39078	G3UZR1_MOUSE	G3UZR1	Uncharacterized protein OS Mus musculus GN Tubb5 PE 4 SV 1	Regular	909.587	0	7434.15	10	1	5	26.87	58594	0	0		31991	0		14491 14492 14493 14494 14496 14497 26693 27487 43783 49229 67309
4385	EF1A1_MOUSE	P10126	Elongation factor 1 alpha 1 OS Mus musculus GN Eef1a1 PE 1 SV 3	Regular	787.312	0	50456.1	44	8	32	22.08	646724	370202	123401		284329	21.3282		33876 36120 36677 40148 56905 72599
58043	F7DBB3_MOUSE	F7DBB3	Uncharacterized protein Fragment OS Mus musculus GN Ahnak2 PE 4 SV 1	Regular	742.455	0	167061	86	17	107	13.58	1483475	168981	56327		345440	9.73537		60144 76924
67256	O89055_MOUSE	O89055	Nonmuscle myosin heavy chain A Fragment OS Mus musculus GN Myh9 PE 2 SV 1	Regular	768.113	0	18177.4	16	2	12	24.84	252488	0	0		38203	0		9405 38058 47246 71929 77487
76924	F7CVJ5_MOUSE	F7CVJ5	Uncharacterized protein Fragment OS Mus musculus GN Ahnak2 PE 4 SV 1	Regular	751.38	0	115142	87	14	79	21.14	1579143	41561.3	13853.8		378268	2.39444		58043 60144
59177	Q6UL10_MOUSE	Q6UL10	AHNAK Fragment OS Mus musculus GN Ahnak PE 2 SV 1	Regular	682.971	0	224473	101	24	135	7.26	1248385	537336	179112		646667	30.9571		39318 39911 67000 78233
5514	G3P_MOUSE	P16858	Glyceraldehyde 3 phosphate dehydrogenase OS Mus musculus GN Gapdh PE 1 SV 2	Regular	654.822	0	36095.2	28	7	19	26.73	245427	192888	64296		101638	11.1127		29985 36449 38490 39771 44789 44984 46047 46776 47018 49632 50335 54742 57431 57529 58070 58261 60175 62927 63881 65519 69108 71011 76104 77048 77113
7494	K2C1_MOUSE	P04104	Keratin type II cytoskeletal 1 OS Mus musculus GN Krt1 PE 1 SV 4	Regular	565.042	0	66119.3	45	9	47	7.38	747481	517850	172617		292969	29.8345
40148	Q3TII3_MOUSE	Q3TII3	Elongation factor 1 alpha OS Mus musculus GN Eef1a1 PE 2 SV 1	Regular	620.639	0	50446.1	34	8	32	20.78	646724	0	0		160346	0		4385 33876 36120 36677 56905 72599
56905	Q3UA81_MOUSE	Q3UA81	Elongation factor 1 alpha OS Mus musculus GN Eef1a1 PE 2 SV 1	Regular	620.639	0	50455.2	34	8	32	20.78	646724	0	0		160346	0		4385 33876 36120 36677 40148 72599
33876	Q58E64_MOUSE	Q58E64	Elongation factor 1 alpha OS Mus musculus GN Eef1a1 PE 2 SV 1	Regular	620.639	0	50456.1	34	8	32	20.78	646724	0	0		160346	0		4385 36120 36677 40148 56905 72599
47018	E9Q5U3_MOUSE	E9Q5U3	Glyceraldehyde 3 phosphate dehydrogenase OS Mus musculus GN Gm10358 PE 3 SV 1	Regular	561.737	0	36097.2	22	7	19	26.73	245427	0	0		68824	0		5514 29985 36449 38490 39771 44789 44984 46047 46776 49632 50335 54742 57431 57529 58070 58261 60175 62927 63881 65519 69108 71011 76104 77048 77113
69108	E9Q1S8_MOUSE	E9Q1S8	Glyceraldehyde 3 phosphate dehydrogenase OS Mus musculus GN Gm4609 PE 3 SV 1	Regular	561.737	0	36123.3	22	7	19	26.73	245427	0	0		68824	0		5514 29985 36449 38490 39771 44789 44984 46047 46776 47018 49632 50335 54742 57431 57529 58070 58261 60175 62927 63881 65519 71011 76104 77048 77113
63881	E9PX42_MOUSE	E9PX42	Glyceraldehyde 3 phosphate dehydrogenase OS Mus musculus GN Gm2606 PE 3 SV 1	Regular	561.737	0	36099.2	22	7	19	26.73	245427	0	0		68824	0		5514 29985 36449 38490 39771 44789 44984 46047 46776 47018 49632 50335 54742 57431 57529 58070 58261 60175 62927 65519 69108 71011 76104 77048 77113
49632	E9PX72_MOUSE	E9PX72	Glyceraldehyde 3 phosphate dehydrogenase OS Mus musculus GN Gm5559 PE 3 SV 1	Regular	561.737	0	36061.2	22	7	19	26.73	245427	0	0		68824	0		5514 29985 36449 38490 39771 44789 44984 46047 46776 47018 50335 54742 57431 57529 58070 58261 60175 62927 63881 65519 69108 71011 76104 77048 77113
29985	D2KHZ9_MOUSE	D2KHZ9	Glyceraldehyde 3 phosphate dehydrogenase OS Mus musculus GN Gapdh PE 2 SV 1	Regular	561.737	0	36095.2	22	7	19	26.73	245427	0	0		68824	0		5514 36449 38490 39771 44789 44984 46047 46776 47018 49632 50335 54742 57431 57529 58070 58261 60175 62927 63881 65519 69108 71011 76104 77048 77113
46906	E9QMZ5_MOUSE	E9QMZ5	Uncharacterized protein OS Mus musculus GN Plec PE 4 SV 1	Regular	572.966	0	519112	157	47	455	9.05	1307119	0	0		625567	0		11143 22741 24371 36762 38026 38779 39740 41622 41987 42412 45913 49355 51989 54850 57251 57546 61172 63426 63862 65314 70729 70750 73693 74024
44789	D3YUV0_MOUSE	D3YUV0	Glyceraldehyde 3 phosphate dehydrogenase OS Mus musculus GN Gm10291 PE 3 SV 1	Regular	552.178	0	36191.3	19	6	19	26.73	240444	0	0		67748	0		5514 29985 36449 38490 39771 44984 46047 46776 47018 49632 50335 54742 57431 57529 58070 58261 60175 62927 63881 65519 69108 71011 76104 77048 77113
62927	E9PZH9_MOUSE	E9PZH9	Glyceraldehyde 3 phosphate dehydrogenase OS Mus musculus GN Gm10566 PE 3 SV 1	Regular	552.178	0	36177.4	19	6	19	26.81	240444	0	0		67748	0		5514 29985 36449 38490 39771 44789 44984 46047 46776 47018 49632 50335 54742 57431 57529 58070 58261 60175 63881 65519 69108 71011 76104 77048 77113
71011	F6ZQM8_MOUSE	F6ZQM8	Glyceraldehyde 3 phosphate dehydrogenase Fragment OS Mus musculus GN Gm3222 PE 3 SV 1	Regular	552.178	0	35863.9	19	6	19	27.05	240444	0	0		67748	0		5514 29985 36449 38490 39771 44789 44984 46047 46776 47018 49632 50335 54742 57431 57529 58070 58261 60175 62927 63881 65519 69108 76104 77048 77113
50335	D3YV03_MOUSE	D3YV03	Glyceraldehyde 3 phosphate dehydrogenase OS Mus musculus GN Gm10290 PE 3 SV 1	Regular	552.178	0	36331.6	19	6	18	26.73	240444	0	0		67748	0		5514 29985 36449 38490 39771 44789 44984 46047 46776 47018 49632 54742 57431 57529 58070 58261 60175 62927 63881 65519 69108 71011 76104 77048 77113
39318	F7BRM2_MOUSE	F7BRM2	Uncharacterized protein Fragment OS Mus musculus GN Ahnak PE 4 SV 1	Regular	547.658	0	224130	88	24	135	5.94	1159115	0	0		544936	0		39911 59177 67000 78233
72599	Q3UZQ3_MOUSE	Q3UZQ3	Elongation factor 1 alpha OS Mus musculus GN Eef1a1 PE 2 SV 1	Regular	561.048	0	50408.1	31	7	32	15.58	516765	0	0		146990	0		4385 33876 36120 36677 40148 56905
67000	A0JLR7_MOUSE	A0JLR7	Ahnak protein Fragment OS Mus musculus GN Ahnak PE 2 SV 1	Regular	542.77	0	115845	58	11	71	10.76	849833	206202	68734		347997	11.8798		39318 39911 59177 78233
22741	E9Q3W4_MOUSE	E9Q3W4	Uncharacterized protein OS Mus musculus GN Plec PE 4 SV 1	Regular	536.439	0	500931	130	47	443	9.37	1307119	280052	93350.7		468014	16.1344		11143 24371 36762 38026 38779 39740 41622 41987 42412 45913 46906 49355 51989 54850 57251 57546 61172 63426 63862 65314 70729 70750 73693 74024
36762	E9QK01_MOUSE	E9QK01	Uncharacterized protein OS Mus musculus GN Plec PE 4 SV 1	Regular	536.439	0	508252	130	47	447	9.24	1307119	0	0		468014	0		11143 22741 24371 38026 38779 39740 41622 41987 42412 45913 46906 49355 51989 54850 57251 57546 61172 63426 63862 65314 70729 70750 73693 74024
24371	Q6S390_MOUSE	Q6S390	Plectin 4 OS Mus musculus GN Plec PE 2 SV 1	Regular	536.439	0	508280	130	47	447	9.24	1307119	0	0		468014	0		11143 22741 36762 38026 38779 39740 41622 41987 42412 45913 46906 49355 51989 54850 57251 57546 61172 63426 63862 65314 70729 70750 73693 74024
41987	E9Q153_MOUSE	E9Q153	Uncharacterized protein OS Mus musculus GN Plec PE 4 SV 1	Regular	536.439	0	515558	130	47	453	9.11	1307119	0	0		468014	0		11143 22741 24371 36762 38026 38779 39740 41622 42412 45913 46906 49355 51989 54850 57251 57546 61172 63426 63862 65314 70729 70750 73693 74024
49355	Q6S388_MOUSE	Q6S388	Plectin 7 OS Mus musculus GN Plec PE 2 SV 1	Regular	536.439	0	515587	130	47	453	9.11	1307119	0	0		468014	0		11143 22741 24371 36762 38026 38779 39740 41622 41987 42412 45913 46906 51989 54850 57251 57546 61172 63426 63862 65314 70729 70750 73693 74024
61172	Q6S392_MOUSE	Q6S392	Plectin 3 OS Mus musculus GN Plec PE 2 SV 1	Regular	536.439	0	516712	130	47	455	9.09	1307119	0	0		468014	0		11143 22741 24371 36762 38026 38779 39740 41622 41987 42412 45913 46906 49355 51989 54850 57251 57546 63426 63862 65314 70729 70750 73693 74024
42412	E9QKX4_MOUSE	E9QKX4	Uncharacterized protein OS Mus musculus GN Plec PE 4 SV 1	Regular	536.439	0	516684	130	47	455	9.09	1307119	0	0		468014	0		11143 22741 24371 36762 38026 38779 39740 41622 41987 45913 46906 49355 51989 54850 57251 57546 61172 63426 63862 65314 70729 70750 73693 74024
63862	Q6S393_MOUSE	Q6S393	Plectin 2 OS Mus musculus GN Plec PE 2 SV 1	Regular	536.439	0	518292	130	47	456	9.06	1307119	0	0		468014	0		11143 22741 24371 36762 38026 38779 39740 41622 41987 42412 45913 46906 49355 51989 54850 57251 57546 61172 63426 65314 70729 70750 73693 74024
38779	E9QLJ5_MOUSE	E9QLJ5	Uncharacterized protein OS Mus musculus GN Plec PE 4 SV 1	Regular	536.439	0	518264	130	47	456	9.06	1307119	0	0		468014	0		11143 22741 24371 36762 38026 39740 41622 41987 42412 45913 46906 49355 51989 54850 57251 57546 61172 63426 63862 65314 70729 70750 73693 74024
51989	Q6S387_MOUSE	Q6S387	Plectin 8 OS Mus musculus GN Plec PE 2 SV 1	Regular	536.439	0	519154	130	47	458	9.05	1307119	0	0		468014	0		11143 22741 24371 36762 38026 38779 39740 41622 41987 42412 45913 46906 49355 54850 57251 57546 61172 63426 63862 65314 70729 70750 73693 74024
57546	E9PY96_MOUSE	E9PY96	Uncharacterized protein OS Mus musculus GN Plec PE 4 SV 1	Regular	536.439	0	519125	130	47	458	9.05	1307119	0	0		468014	0		11143 22741 24371 36762 38026 38779 39740 41622 41987 42412 45913 46906 49355 51989 54850 57251 61172 63426 63862 65314 70729 70750 73693 74024
54850	E9QQ00_MOUSE	E9QQ00	Uncharacterized protein OS Mus musculus GN Plec PE 4 SV 1	Regular	536.439	0	520152	130	47	460	9.03	1307119	0	0		468014	0		11143 22741 24371 36762 38026 38779 39740 41622 41987 42412 45913 46906 49355 51989 57251 57546 61172 63426 63862 65314 70729 70750 73693 74024
57251	Q6S385_MOUSE	Q6S385	Plectin 10 OS Mus musculus GN Plec PE 2 SV 1	Regular	536.439	0	520180	130	47	460	9.03	1307119	0	0		468014	0		11143 22741 24371 36762 38026 38779 39740 41622 41987 42412 45913 46906 49355 51989 54850 57546 61172 63426 63862 65314 70729 70750 73693 74024
39740	E9QK43_MOUSE	E9QK43	Uncharacterized protein OS Mus musculus GN Plec PE 4 SV 1	Regular	536.439	0	523738	130	47	458	8.96	1307119	0	0		468014	0		11143 22741 24371 36762 38026 38779 41622 41987 42412 45913 46906 49355 51989 54850 57251 57546 61172 63426 63862 65314 70729 70750 73693 74024
70750	E9QPE8_MOUSE	E9QPE8	Uncharacterized protein OS Mus musculus GN Plec PE 4 SV 1	Regular	536.439	0	535448	130	47	475	8.77	1307119	0	0		468014	0		11143 22741 24371 36762 38026 38779 39740 41622 41987 42412 45913 46906 49355 51989 54850 57251 57546 61172 63426 63862 65314 70729 73693 74024
11143	PLEC_MOUSE	Q9QXS1	Plectin OS Mus musculus GN Plec PE 1 SV 2	Regular	536.439	0	536155	130	47	475	8.76	1307119	0	0		468014	0		22741 24371 36762 38026 38779 39740 41622 41987 42412 45913 46906 49355 51989 54850 57251 57546 61172 63426 63862 65314 70729 70750 73693 74024
70729	E9QL05_MOUSE	E9QL05	Uncharacterized protein OS Mus musculus GN Plec PE 4 SV 1	Regular	533.537	0	519805	128	46	458	8.62	1200028	0	0		462361	0		11143 22741 24371 36762 38026 38779 39740 41622 41987 42412 45913 46906 49355 51989 54850 57251 57546 61172 63426 63862 65314 70750 73693 74024
65519	E9QAC7_MOUSE	E9QAC7	Glyceraldehyde 3 phosphate dehydrogenase OS Mus musculus GN Gm3839 PE 3 SV 1	Regular	519.472	0	36097.2	24	7	19	21.62	283604	0	0		85855	0		5514 29985 36449 38490 39771 44789 44984 46047 46776 47018 49632 50335 54742 57431 57529 58070 58261 60175 62927 63881 69108 71011 76104 77048 77113
78233	A0PJF4_MOUSE	A0PJF4	Ahnak protein Fragment OS Mus musculus GN Ahnak PE 2 SV 1	Regular	511.802	0	164791	84	21	101	8.5	1016650	331134	110378		517964	19.0774		39318 39911 59177 67000
36449	F8WJL5_MOUSE	F8WJL5	Uncharacterized protein OS Mus musculus GN Gapdh PE 3 SV 1	Regular	518.32	0	32677.3	22	6	17	23.84	242577	0	0		67138	0		5514 29985 38490 39771 44789 44984 46047 46776 47018 49632 50335 54742 57431 57529 58070 58261 60175 62927 63881 65519 69108 71011 76104 77048 77113
73693	E9QN87_MOUSE	E9QN87	Uncharacterized protein OS Mus musculus GN Plec PE 4 SV 1	Regular	527.555	0	536127	127	46	475	8.63	1299977	0	0		465057	0		11143 22741 24371 36762 38026 38779 39740 41622 41987 42412 45913 46906 49355 51989 54850 57251 57546 61172 63426 63862 65314 70729 70750 74024
57529	E9PXL6_MOUSE	E9PXL6	Glyceraldehyde 3 phosphate dehydrogenase OS Mus musculus GN Gm3200 PE 3 SV 1	Regular	508.761	0	36316.5	19	5	20	21.62	237594	0	0		66062	0		5514 29985 36449 38490 39771 44789 44984 46047 46776 47018 49632 50335 54742 57431 58070 58261 60175 62927 63881 65519 69108 71011 76104 77048 77113
58070	E9Q0E3_MOUSE	E9Q0E3	Glyceraldehyde 3 phosphate dehydrogenase OS Mus musculus GN Gm10293 PE 3 SV 1	Regular	504.618	0	36095.3	19	6	19	19.52	215052	0	0		61315	0		5514 29985 36449 38490 39771 44789 44984 46047 46776 47018 49632 50335 54742 57431 57529 58261 60175 62927 63881 65519 69108 71011 76104 77048 77113
76104	E9Q1F8_MOUSE	E9Q1F8	Glyceraldehyde 3 phosphate dehydrogenase OS Mus musculus GN Gm8055 PE 3 SV 1	Regular	504.618	0	36682	19	6	19	19.4	215052	0	0		61315	0		5514 29985 36449 38490 39771 44789 44984 46047 46776 47018 49632 50335 54742 57431 57529 58070 58261 60175 62927 63881 65519 69108 71011 77048 77113
53617	Q61679_MOUSE	Q61679	Homeobox protein Hox 2 6 Fragment OS Mus musculus PE 3 SV 1	Regular	493.192	0	16957.3	24	4	12	18.67	566024	370836	123612		334783	21.3647
46776	D3YU05_MOUSE	D3YU05	Glyceraldehyde 3 phosphate dehydrogenase OS Mus musculus GN Gm6316 PE 3 SV 1	Regular	483.133	0	36827.1	19	7	21	15.93	215723	0	0		63497	0		5514 29985 36449 38490 39771 44789 44984 46047 47018 49632 50335 54742 57431 57529 58070 58261 60175 62927 63881 65519 69108 71011 76104 77048 77113
24305	Q5FW91_MOUSE	Q5FW91	MCG129425 OS Mus musculus GN Tuba3a PE 2 SV 1	Regular	542.928	0	50644	22	4	34	9.11	244657	0	0		84875	0		14483 14484 14485 14486 14487 14488 32956 49028 53499 61459 66465
14486	TBA3_MOUSE	P05214	Tubulin alpha 3 chain OS Mus musculus GN Tuba3a PE 1 SV 1	Regular	542.928	0	50644	22	4	34	9.11	244657	0	0		84875	0		14483 14484 14485 14487 14488 24305 32956 49028 53499 61459 66465
77048	E9PYX4_MOUSE	E9PYX4	Glyceraldehyde 3 phosphate dehydrogenase OS Mus musculus GN Gm5507 PE 3 SV 1	Regular	463.848	0	36136.2	19	6	19	16.12	229088	0	0		75861	0		5514 29985 36449 38490 39771 44789 44984 46047 46776 47018 49632 50335 54742 57431 57529 58070 58261 60175 62927 63881 65519 69108 71011 76104 77113
60175	E9PZL2_MOUSE	E9PZL2	Glyceraldehyde 3 phosphate dehydrogenase OS Mus musculus GN Gm10327 PE 3 SV 1	Regular	461.201	0	36060.2	19	5	19	14.41	212202	0	0		59629	0		5514 29985 36449 38490 39771 44789 44984 46047 46776 47018 49632 50335 54742 57431 57529 58070 58261 62927 63881 65519 69108 71011 76104 77048 77113
62658	D3Z2K3_MOUSE	D3Z2K3	Uncharacterized protein OS Mus musculus GN Actg2 PE 3 SV 1	Regular	457.079	0	21739.8	25	5	15	14.87	639924	0	0		200217	0		285 286 287 288 289 291 297 19622 21392 24392 24713 29689 29690 29962 31249 32895 36186 37152 38035 39770 40825 40980 42839 43854 46468 48519 49123 49336 49854 50088 51574 53218 53374 57184 57999 58564 59194 59508 62398 63313 64066 66527 70179 70454 70846 71108 72258 75114 75467 76903 78113
36677	D3YZ68_MOUSE	D3YZ68	Uncharacterized protein OS Mus musculus GN Eef1a1 PE 4 SV 1	Regular	455.974	0.68	27756.9	13	3	21	17.67	172080	0	0		46909	0		4385 33876 36120 40148 56905 72599
79823	Q84363_MUMIV	Q84363	Nonstructural protein OS Murine minute virus GN NS1 PE 4 SV 1	Regular	445.721	0.67	82832.5	21	5	67	10.96	169315	110922	36974		56796	6.39046		16114 80228 80950
51457	Q3V1F4_MOUSE	Q3V1F4	Putative uncharacterized protein OS Mus musculus GN Gm20157 PE 4 SV 1	Regular	425.579	0.67	12229.6	11	3	8	44.14	37984	36511.5	12170.5		35260	2.10351
70179	Q61273_MOUSE	Q61273	Alpha cardiac actin Fragment OS Mus musculus GN Actc1 PE 2 SV 1	Regular	407.284	0.66	17724.1	19	3	12	13.29	564478	0	0		133402	0		285 286 287 288 289 291 297 19622 21392 24392 24713 29689 29690 29962 31249 32895 36186 37152 38035 39770 40825 40980 42839 43854 46468 48519 49123 49336 49854 50088 51574 53218 53374 57184 57999 58564 59194 59508 62398 62658 63313 64066 66527 70454 70846 71108 72258 75114 75467 76903 78113
49123	Q61274_MOUSE	Q61274	Alpha cardiac actin Fragment OS Mus musculus GN Actc1 PE 2 SV 1	Regular	407.284	0.66	16883.2	19	3	12	13.91	564478	0	0		133402	0		285 286 287 288 289 291 297 19622 21392 24392 24713 29689 29690 29962 31249 32895 36186 37152 38035 39770 40825 40980 42839 43854 46468 48519 49336 49854 50088 51574 53218 53374 57184 57999 58564 59194 59508 62398 62658 63313 64066 66527 70179 70454 70846 71108 72258 75114 75467 76903 78113
9365	MVP_MOUSE	Q9EQK5	Major vault protein OS Mus musculus GN Mvp PE 1 SV 4	Regular	406.936	0.65	96209.6	43	9	66	7.9	249252	128495	42831.7		157822	7.40288		35749 56035 56221 70826
44984	E9Q9E5_MOUSE	E9Q9E5	Glyceraldehyde 3 phosphate dehydrogenase OS Mus musculus GN Gm10481 PE 3 SV 1	Regular	390.353	1.29	36111.2	18	6	19	22.22	157261	0	0		56937	0		5514 29985 36449 38490 39771 44789 46047 46776 47018 49632 50335 54742 57431 57529 58070 58261 60175 62927 63881 65519 69108 71011 76104 77048 77113
57431	D3Z0Z9_MOUSE	D3Z0Z9	Glyceraldehyde 3 phosphate dehydrogenase OS Mus musculus GN Gm5069 PE 3 SV 1	Regular	390.353	1.28	36829.9	23	7	20	21.96	199330	0	0		68622	0		5514 29985 36449 38490 39771 44789 44984 46047 46776 47018 49632 50335 54742 57529 58070 58261 60175 62927 63881 65519 69108 71011 76104 77048 77113
54742	D3YYI5_MOUSE	D3YYI5	Glyceraldehyde 3 phosphate dehydrogenase OS Mus musculus GN Gm7293 PE 3 SV 1	Regular	380.795	1.27	36645.8	15	5	21	22.02	152278	0	0		55861	0		5514 29985 36449 38490 39771 44789 44984 46047 46776 47018 49632 50335 57431 57529 58070 58261 60175 62927 63881 65519 69108 71011 76104 77048 77113
16114	VNCS_MUMIM	P07300	Non capsid protein NS 1 OS Murine minute virus strain MVMi GN NS1 PE 3 SV 2	Regular	370.716	1.27	77109.9	12	3	59	8.18	140834	0	0		42169	0		79823 80228 80950
35749	Q3THX5_MOUSE	Q3THX5	Putative uncharacterized protein OS Mus musculus GN Mvp PE 2 SV 1	Regular	368.471	1.24	97043.6	33	9	65	6.44	249252	0	0		103547	0		9365 56035 56221 70826
70826	E9Q3X0_MOUSE	E9Q3X0	Uncharacterized protein OS Mus musculus GN Mvp PE 4 SV 1	Regular	368.471	1.25	97142.7	33	9	65	6.44	249252	0	0		103547	0		9365 35749 56035 56221
56035	Q8C2S9_MOUSE	Q8C2S9	Putative uncharacterized protein OS Mus musculus GN Mvp PE 2 SV 1	Regular	368.471	1.26	97114.6	33	9	65	6.44	249252	0	0		103547	0		9365 35749 56221 70826
21392	B1ATY1_MOUSE	B1ATY1	Actin gamma cytoplasmic 1 OS Mus musculus GN Actg1 PE 3 SV 1	Regular	366.797	1.23	16962.5	15	4	15	28.76	334010	0	0		154966	0		285 286 287 288 289 291 297 19622 24392 24713 29689 29690 29962 31249 32895 36186 37152 38035 39770 40825 40980 42839 43854 46468 48519 49123 49336 49854 50088 51574 53218 53374 57184 57999 58564 59194 59508 62398 62658 63313 64066 66527 70179 70454 70846 71108 72258 75114 75467 76903 78113
56221	Q3U7S9_MOUSE	Q3U7S9	Putative uncharacterized protein Fragment OS Mus musculus GN Mvp PE 2 SV 1	Regular	363.127	1.23	55906.9	31	8	38	11.31	230247	0	0		100700	0		9365 35749 56035 70826
53499	Q9D9Y2_MOUSE	Q9D9Y2	Putative uncharacterized protein OS Mus musculus GN Tuba3b PE 2 SV 1	Regular	357.35	1.22	44505.6	15	3	35	5.32	108073	0	0		49977	0		14483 14484 14485 14486 14487 14488 24305 32956 49028 61459 66465
66465	Q99KA2_MOUSE	Q99KA2	Tuba1b protein Fragment OS Mus musculus GN Tuba1b PE 2 SV 1	Regular	348.213	1.21	39284.3	15	3	27	8.65	147638	0	0		65680	0		14483 14484 14485 14486 14487 14488 24305 32956 49028 53499 61459
65314	Q05CR3_MOUSE	Q05CR3	Plec1 protein Fragment OS Mus musculus GN Plec PE 2 SV 1	Regular	346.937	1.8	77944.8	26	7	66	8.22	217752	0	0		83757	0		11143 22741 24371 36762 38026 38779 39740 41622 41987 42412 45913 46906 49355 51989 54850 57251 57546 61172 63426 63862 70729 70750 73693 74024
38490	Q3TUZ9_MOUSE	Q3TUZ9	Putative uncharacterized protein Fragment OS Mus musculus GN Gm10481 PE 2 SV 1	Regular	339.106	1.79	15648.7	13	3	9	27.78	197405	0	0		55546	0		5514 29985 36449 39771 44789 44984 46047 46776 47018 49632 50335 54742 57431 57529 58070 58261 60175 62927 63881 65519 69108 71011 76104 77048 77113
74024	E9PW24_MOUSE	E9PW24	Uncharacterized protein OS Mus musculus GN Plec PE 4 SV 1	Regular	336.87	1.78	58147.9	24	6	50	11.02	211957	0	0		82955	0		11143 22741 24371 36762 38026 38779 39740 41622 41987 42412 45913 46906 49355 51989 54850 57251 57546 61172 63426 63862 65314 70729 70750 73693
45913	Q8C8S5_MOUSE	Q8C8S5	Putative uncharacterized protein Fragment OS Mus musculus GN Plec PE 2 SV 1	Regular	336.87	1.75	77865.4	24	6	59	8.14	211957	0	0		82955	0		11143 22741 24371 36762 38026 38779 39740 41622 41987 42412 46906 49355 51989 54850 57251 57546 61172 63426 63862 65314 70729 70750 73693 74024
41622	E9Q9J6_MOUSE	E9Q9J6	Uncharacterized protein OS Mus musculus GN Plec PE 4 SV 1	Regular	336.87	1.76	77893.4	24	6	59	8.14	211957	0	0		82955	0		11143 22741 24371 36762 38026 38779 39740 41987 42412 45913 46906 49355 51989 54850 57251 57546 61172 63426 63862 65314 70729 70750 73693 74024
58261	E9PZP4_MOUSE	E9PZP4	Glyceraldehyde 3 phosphate dehydrogenase OS Mus musculus GN Gm10313 PE 3 SV 1	Regular	326.538	1.74	36189.4	14	6	19	20.12	129692	114119	38039.7		25285	6.57465		5514 29985 36449 38490 39771 44789 44984 46047 46776 47018 49632 50335 54742 57431 57529 58070 60175 62927 63881 65519 69108 71011 76104 77048 77113
14487	TBA4A_MOUSE	P68368	Tubulin alpha 4A chain OS Mus musculus GN Tuba4a PE 1 SV 1	Regular	397.146	1.73	50665.8	18	4	34	4.69	120400	0	0		54732	0		14483 14484 14485 14486 14488 24305 32956 49028 53499 61459 66465
38026	Q499F9_MOUSE	Q499F9	Plec1 protein Fragment OS Mus musculus GN Plec PE 2 SV 1	Regular	319.243	1.72	93996.6	23	6	86	6.79	172412	0	0		68181	0		11143 22741 24371 36762 38779 39740 41622 41987 42412 45913 46906 49355 51989 54850 57251 57546 61172 63426 63862 65314 70729 70750 73693 74024
39911	Q61484_MOUSE	Q61484	Desmoyokin Fragment OS Mus musculus GN Ahnak PE 2 SV 1	Regular	306.64	1.71	132343	52	14	86	6.26	714945	0	0		335057	0		39318 59177 67000 78233
46047	Q8CEV2_MOUSE	Q8CEV2	Putative uncharacterized protein OS Mus musculus GN 3000002C10Rik PE 2 SV 1	Regular	300.551	1.7	16687.2	13	4	8	22.44	141112	0	0		43042	0		5514 29985 36449 38490 39771 44789 44984 46776 47018 49632 50335 54742 57431 57529 58070 58261 60175 62927 63881 65519 69108 71011 76104 77048 77113
80950	Q83415_MUMIV	Q83415	NS2 Y OS Murine minute virus PE 2 SV 1	Regular	299.469	1.69	21832.9	11	3	21	9.04	197415	0	0		51523	0		16114 79823 80228
80228	Q83414_MUMIV	Q83414	NS2 P OS Murine minute virus PE 2 SV 1	Regular	299.469	1.69	22026.2	12	3	21	9.04	197415	0	0		52361	0		16114 79823 80950
1486	BRWD1_MOUSE	Q921C3	Bromodomain and WD repeat containing protein 1 OS Mus musculus GN Brwd1 PE 1 SV 2	Regular	296.345	1.68	262479	42	19	175	3.08	710511	89451	29817		120960	5.15347		44296 60867 68346
39771	F6UT49_MOUSE	F6UT49	Glyceraldehyde 3 phosphate dehydrogenase Fragment OS Mus musculus GN Gm7251 PE 3 SV 1	Regular	293.479	1.67	36485.5	13	4	21	6.87	107560	0	0		20167	0		5514 29985 36449 38490 44789 44984 46047 46776 47018 49632 50335 54742 57431 57529 58070 58261 60175 62927 63881 65519 69108 71011 76104 77048 77113
44296	E9Q420_MOUSE	E9Q420	Uncharacterized protein OS Mus musculus GN Brwd1 PE 4 SV 1	Regular	292.303	1.66	257037	33	16	164	2.12	685773	0	0		100358	0		1486 60867 68346
60867	E9Q2N1_MOUSE	E9Q2N1	Uncharacterized protein OS Mus musculus GN Brwd1 PE 4 SV 1	Regular	292.303	1.65	298559	34	17	196	1.82	699572	0	0		111193	0		1486 44296 68346
18028	Q9Z1R9_MOUSE	Q9Z1R9	MCG124046 OS Mus musculus GN Prss1 PE 2 SV 1	Regular	287.83	1.64	26819	18	4	14	14.23	4016321	5966240	1.98875e+06		1271647	343.728
14488	TBA8_MOUSE	Q9JJZ2	Tubulin alpha 8 chain OS Mus musculus GN Tuba8 PE 1 SV 1	Regular	358.687	1.63	50735.9	13	2	34	4.68	65774	0	0		27050	0		14483 14484 14485 14486 14487 24305 32956 49028 53499 61459 66465
71929	Q811J9_MOUSE	Q811J9	Myh9 protein Fragment OS Mus musculus GN Myh9 PE 2 SV 1	Regular	284.465	1.62	66796	38	12	60	12.52	819673	0	0		158883	0		9395 9396 9397 9405 20025 26712 29782 32380 38058 38495 39977 45586 47246 47427 54018 64550 67256 77487
68346	F7D5W0_MOUSE	F7D5W0	Uncharacterized protein Fragment OS Mus musculus GN Brwd1 PE 4 SV 1	Regular	276.877	1.61	43397.7	12	4	33	10.88	301449	0	0		40825	0		1486 44296 60867
38058	Q99JJ3_MOUSE	Q99JJ3	Myh9 protein Fragment OS Mus musculus GN Myh9 PE 2 SV 1	Regular	267.339	1.6	61363.8	35	11	57	13.61	737198	0	0		152974	0		9395 9396 9397 9405 20025 26712 29782 32380 38495 39977 45586 47246 47427 54018 64550 67256 71929 77487
77113	D3Z1B7_MOUSE	D3Z1B7	Glyceraldehyde 3 phosphate dehydrogenase OS Mus musculus GN Gm6981 PE 3 SV 1	Regular	266.953	1.6	36228.4	12	6	18	9.55	125672	0	0		39166	0		5514 29985 36449 38490 39771 44789 44984 46047 46776 47018 49632 50335 54742 57431 57529 58070 58261 60175 62927 63881 65519 69108 71011 76104 77048
9753	NFH_MOUSE	P19246	Neurofilament heavy polypeptide OS Mus musculus GN Nefh PE 1 SV 3	Regular	259.195	1.59	117280	80	30	90	4.5	1291117	414368	138122		495272	23.8726		16086 23425 28253 43337 46567 50031 51930 61506 66789 67482 70879 72065 73739
10829	PERI_MOUSE	P15331	Peripherin OS Mus musculus GN Prph PE 1 SV 2	Regular	254.946	1.58	54381.7	31	6	56	4.63	2029620	1726714	575571		697260	99.4798		16086 23425 28253 33907 43337 46567 51930 61506 66789 67482 70879 72065
75119	B9EHN9_MOUSE	B9EHN9	Zinc finger CCCH type containing 13 OS Mus musculus GN Zc3h13 PE 2 SV 1	Regular	250.469	1.57	204568	73	33	1243	5.49	906921	0	0		440648	0		12008 12091 62253 71534 77213
54018	Q8BIE2_MOUSE	Q8BIE2	Putative uncharacterized protein OS Mus musculus GN Myh9 PE 2 SV 1	Regular	251.83	2.07	31152.5	8	2	24	14.91	79042	30837.4	10279.1		30115	1.77661		9395 9396 9397 9405 20025 26712 29782 32380 38058 38495 39977 45586 47246 47427 64550 71929 77487
30562	Q546G4_MOUSE	Q546G4	Albumin 1 OS Mus musculus GN Alb PE 2 SV 1	Regular	242.828	2.05	70745.6	22	4	54	3.78	321485	0	0		136295	0		0 529
529	ALBU_MOUSE	P07724	Serum albumin OS Mus musculus GN Alb PE 1 SV 3	Regular	242.828	2.06	70745.6	22	4	54	3.78	321485	23392.5	7797.5		138090	1.34769		0 30562
77487	Q7TQJ6_MOUSE	Q7TQJ6	Myh9 protein Fragment OS Mus musculus GN Myh9 PE 2 SV 1	Regular	240.159	2.04	43708.1	31	9	39	16.67	764597	0	0		135741	0		9395 9396 9397 9405 20025 26712 29782 32380 38058 38495 39977 45586 47246 47427 54018 64550 67256 71929
73739	Q80TQ3_MOUSE	Q80TQ3	MKIAA0845 protein Fragment OS Mus musculus GN Nefh PE 2 SV 1	Regular	224.145	2.03	112830	55	23	89	2.39	905954	0	0		223040	0		9753 16086 23425 28253 43337 46567 50031 51930 61506 66789 67482 70879 72065
71534	E9Q784_MOUSE	E9Q784	Uncharacterized protein OS Mus musculus GN Zc3h13 PE 4 SV 1	Regular	215.247	2.51	204497	69	34	1243	5.49	932735	113828	37942.7		418533	6.55788		12008 12091 62253 75119 77213
77213	Q8BHW0_MOUSE	Q8BHW0	Putative uncharacterized protein Fragment OS Mus musculus GN Zc3h13 PE 2 SV 1	Regular	197.224	2.5	89320.9	51	21	800	9.13	620342	0	0		330770	0		12008 12091 62253 71534 75119
31308	A2AUF6_MOUSE	A2AUF6	Heat shock 70kD protein 5 Glucose regulated protein OS Mus musculus GN Hspa5 PE 3 SV 1	Regular	220.279	2.49	72536.2	17	7	52	5.04	67204	0	0		37599	0		6148 48898 48918 51951 64329 67911 69176 77446
9397	MYH14_MOUSE	Q6URW6	Myosin 14 OS Mus musculus GN Myh14 PE 1 SV 1	Regular	210.589	2.48	229498	66	24	174	5	806736	0	0		496193	0		9396 9405 20025 32380 38058 45586 47246 47427 54018 71929 77487
9764	NFM_MOUSE	P08553	Neurofilament medium polypeptide OS Mus musculus GN Nefm PE 1 SV 4	Regular	209.891	3.41	96030.3	17	6	98	4.95	305796	253679	84559.7		95388	14.615		16086 23425 28253 43337 46567 51930 54754 61506 66789 67482 70879 72065
36120	D3Z3I8_MOUSE	D3Z3I8	Uncharacterized protein OS Mus musculus GN Eef1a1 PE 4 SV 1	Regular	206.564	3.4	20821.9	9	2	18	6.45	157750	0	0		38031	0		4385 33876 36677 40148 56905 72599
45586	Q8R384_MOUSE	Q8R384	Myh11 protein OS Mus musculus GN Myh11 PE 2 SV 1	Regular	202.951	3.38	228005	50	23	161	7.35	542787	0	0		240013	0		9395 9396 9397 9405 20025 26712 29782 32380 38058 38495 39977 47246 47427 54018 64550 71929 77487
50571	F6Q750_MOUSE	F6Q750	Uncharacterized protein Fragment OS Mus musculus GN Macf1 PE 4 SV 1	Regular	73.3686	3.37	507026	85	33	378	5.44	1144046	0	0		715384	0		45508
20025	B3F3T1_MOUSE	B3F3T1	Nonmuscle myosin II C2 OS Mus musculus GN Myh14 PE 2 SV 1	Regular	203.191	3.35	232592	61	25	175	4.08	822958	130015	43338.3		447039	7.49045		9396 9397 9405 32380 38058 45586 47246 47427 54018 71929 77487
39977	Q80T68_MOUSE	Q80T68	MKIAA3005 protein Fragment OS Mus musculus GN Myh10 PE 2 SV 1	Regular	202.408	3.79	213338	51	19	151	3	1380655	0	0		466661	0		9395 9396 9405 26712 29782 32380 38058 38495 45586 47246 47427 54018 64550 71929 77487
9763	NFL_MOUSE	P08551	Neurofilament light polypeptide OS Mus musculus GN Nefl PE 1 SV 5	Regular	198.662	4.67	61565.6	19	7	71	1.66	475978	0	0		198697	0		3848 16086 23425 28253 43337 43527 46567 51930 61506 66789 67482 70879 71296 71521 72065 74698
47427	E9QPE7_MOUSE	E9QPE7	Uncharacterized protein OS Mus musculus GN Myh11 PE 4 SV 1	Regular	191.11	4.65	224213	43	23	157	7.48	542787	104172	34724		173969	6.00158		9395 9396 9397 9405 20025 26712 29782 32380 38058 38495 39977 45586 47246 54018 64550 71929 77487
32380	Q69ZX3_MOUSE	Q69ZX3	MKIAA0866 protein Fragment OS Mus musculus GN Myh11 PE 2 SV 1	Regular	191.11	4.63	229124	43	23	162	7.31	542787	0	0		173969	0		9395 9396 9397 9405 20025 26712 29782 38058 38495 39977 45586 47246 47427 54018 64550 71929 77487
33907	G3X981_MOUSE	G3X981	Peripherin 1 isoform CRA b OS Mus musculus GN Prph PE 4 SV 1	Regular	193.637	4.61	58034.8	23	6	58	4.34	1653072	0	0		175446	0		10829 16086 23425 28253 43337 46567 51930 61506 66789 67482 70879 72065
29782	Q5SV64_MOUSE	Q5SV64	Myosin heavy polypeptide 10 non muscle OS Mus musculus GN Myh10 PE 2 SV 1	Regular	195.362	4.59	233442	48	20	166	2.74	1379022	138474	46158		298387	7.97779		9395 9396 9405 26712 32380 38058 38495 39977 45586 47246 47427 54018 64550 71929 77487
26712	Q3UH59_MOUSE	Q3UH59	Myosin heavy polypeptide 10 non muscle OS Mus musculus GN Myh10 PE 2 SV 1	Regular	195.362	4.57	234476	49	21	169	2.73	1381850	0	0		303352	0		9395 9396 9405 29782 32380 38058 38495 39977 45586 47246 47427 54018 64550 71929 77487
71296	Q05DD2_MOUSE	Q05DD2	Nefl protein Fragment OS Mus musculus GN Nefl PE 2 SV 1	Regular	192.891	4.55	57883	16	6	56	1.76	450817	0	0		102167	0		3848 9763 16086 23425 28253 43337 43527 46567 51930 61506 66789 67482 70879 71521 72065 74698
9396	MYH11_MOUSE	O08638	Myosin 11 OS Mus musculus GN Myh11 PE 1 SV 1	Regular	189.562	4.95	227884	44	22	163	6.95	542440	0	0		182171	0		9395 9397 9405 20025 26712 29782 32380 38058 38495 39977 45586 47246 47427 54018 64550 71929 77487
45508	B1ARU5_MOUSE	B1ARU5	Microtubule actin crosslinking factor 1 Fragment OS Mus musculus GN Macf1 PE 4 SV 1	Regular	71.1191	4.93	507026	76	33	378	5.44	1144046	342542	114181		683039	19.7346		50571
47127	F8WGX7_MOUSE	F8WGX7	Uncharacterized protein OS Mus musculus GN Sipa1l2 PE 4 SV 1	Regular	211.864	5.75	189398	27	10	140	3.46	139467	51916	17305.3		100973	2.991		13432 48563 69370
48563	B9EK76_MOUSE	B9EK76	Signal induced proliferation associated 1 like 2 OS Mus musculus GN Sipa1l2 PE 2 SV 1	Regular	211.864	5.73	191399	27	10	141	3.43	139467	0	0		100973	0		13432 47127 69370
13432	SI1L2_MOUSE	Q80TE4	Signal induced proliferation associated 1 like protein 2 OS Mus musculus GN Sipa1l2 PE 1 SV 3	Regular	210.114	5.7	191409	34	10	141	3.43	139467	0	0		124770	0		47127 48563 69370
38495	Q6PB65_MOUSE	Q6PB65	Myh10 protein Fragment OS Mus musculus GN Myh10 PE 2 SV 1	Regular	186.369	5.68	97025.3	35	16	85	4.3	1008664	0	0		213912	0		9395 9396 9405 26712 29782 32380 38058 39977 45586 47246 47427 54018 64550 71929 77487
77446	Q3UEM8_MOUSE	Q3UEM8	Putative uncharacterized protein Fragment OS Mus musculus GN Hspa5 PE 2 SV 1	Regular	181.489	5.65	57007	15	5	40	6.35	64024	59320.5	19773.5		22316	3.41759		6148 31308 48898 48918 51951 64329 67911 69176
67911	Q3U7T8_MOUSE	Q3U7T8	Putative uncharacterized protein Fragment OS Mus musculus GN Hspa5 PE 2 SV 1	Regular	181.489	6.03	68611.8	15	7	48	5.33	67204	0	0		25440	0		6148 31308 48898 48918 51951 64329 69176 77446
40323	Q76KB5_MOUSE	Q76KB5	MKIAA1011 protein Fragment OS Mus musculus GN Syne2 PE 2 SV 1	Regular	146.989	6.01	193328	31	16	140	3.9	444420	0	0		108151	0		28747 39039 41728 57048 71940
64329	Q3TI47_MOUSE	Q3TI47	Putative uncharacterized protein OS Mus musculus GN Hspa5 PE 2 SV 1	Regular	181.489	6.3	72460.1	15	7	52	5.04	67204	0	0		25440	0		6148 31308 48898 48918 51951 67911 69176 77446
48918	Q3U9G2_MOUSE	Q3U9G2	Putative uncharacterized protein OS Mus musculus GN Hspa5 PE 2 SV 1	Regular	181.489	6.28	72520.2	15	7	52	5.04	67204	0	0		25440	0		6148 31308 48898 51951 64329 67911 69176 77446
69176	Q9DC41_MOUSE	Q9DC41	Putative uncharacterized protein OS Mus musculus GN Hspa5 PE 2 SV 1	Regular	181.489	6.33	72537.1	15	7	51	5.04	67204	0	0		25440	0		6148 31308 48898 48918 51951 64329 67911 77446
6148	GRP78_MOUSE	P20029	78 kDa glucose regulated protein OS Mus musculus GN Hspa5 PE 1 SV 3	Regular	181.489	6.38	72536.2	15	6	52	5.04	65614	0	0		23878	0		31308 48898 48918 51951 64329 67911 69176 77446
51951	Q3TKF8_MOUSE	Q3TKF8	Putative uncharacterized protein OS Mus musculus GN Hspa5 PE 2 SV 1	Regular	181.489	6.36	72464.1	15	7	52	5.04	67204	0	0		25440	0		6148 31308 48898 48918 64329 67911 69176 77446
54754	D3YZ35_MOUSE	D3YZ35	Uncharacterized protein OS Mus musculus GN Nefm PE 4 SV 1	Regular	172.816	6.25	53611.6	13	5	41	7.45	303960	0	0		92816	0		9764 16086 23425 28253 43337 46567 51930 61506 66789 67482 70879 72065
50334	D3Z669_MOUSE	D3Z669	Uncharacterized protein OS Mus musculus GN Vill PE 4 SV 1	Regular	169.25	7.38	45078.7	14	5	33	4.59	99138	0	0		43720	0		16085
73480	E9PZ81_MOUSE	E9PZ81	Uncharacterized protein OS Mus musculus GN Hr PE 4 SV 1	Regular	165.248	7.35	132595	24	8	88	7.76	145894	61017	20339		76838	3.51532
69370	Q5EBP0_MOUSE	Q5EBP0	Sipa1l2 protein Fragment OS Mus musculus GN Sipa1l2 PE 2 SV 1	Regular	168.465	7.32	60749.1	13	4	42	3.42	49262	0	0		32885	0		13432 47127 48563
49684	E9Q6Y8_MOUSE	E9Q6Y8	Ubiquitin carboxyl terminal hydrolase OS Mus musculus GN Usp31 PE 3 SV 1	Regular	167.575	7.29	147973	25	8	99	4.76	104495	51019.5	17006.5		93289	2.93935		46555
80814	A8E1J7_MUHVK	A8E1J7	M78 protein OS Murid herpesvirus 1 strain K181 GN M78 PE 4 SV 1	Regular	166.501	7.63	52028.2	15	6	31	10.83	51008	0	0		28534	0		79830
33550	Q5RIM5_MOUSE	Q5RIM5	Nuclear receptor co repressor 1 OS Mus musculus GN Ncor1 PE 2 SV 1	Regular	109.209	7.6	258733	42	17	241	2.83	604489	0	0		190741	0		28434 30905 50271 52990 55216
9395	MYH10_MOUSE	Q61879	Myosin 10 OS Mus musculus GN Myh10 PE 1 SV 2	Regular	166.831	7.57	229966	44	19	164	2.78	1335500	0	0		265071	0		9396 9405 26712 29782 32380 38058 38495 39977 45586 47246 47427 54018 64550 71929 77487
28747	Q6DFZ2_MOUSE	Q6DFZ2	Syne2 protein Fragment OS Mus musculus GN Syne2 PE 2 SV 1	Regular	150.027	7.54	249556	37	21	183	3.02	514479	21882	7294		148972	1.26067		39039 40323 41728 57048 71940
41728	F7BX34_MOUSE	F7BX34	Uncharacterized protein Fragment OS Mus musculus GN Syne2 PE 4 SV 1	Regular	129.647	7.51	85139.9	22	10	58	8.87	377100	0	0		62412	0		28747 39039 40323 57048 71940
50031	F7A3A1_MOUSE	F7A3A1	Uncharacterized protein Fragment OS Mus musculus GN Nefh PE 3 SV 1	Regular	164.496	7.48	112856	37	14	89	2.39	712096	0	0		169619	0		9753 16086 23425 28253 43337 46567 51930 61506 66789 67482 70879 72065 73739
3848	DESM_MOUSE	P31001	Desmin OS Mus musculus GN Des PE 1 SV 3	Regular	161.497	7.45	53554.9	13	4	46	1.92	300087	0	0		129613	0		9763 16086 23425 28253 43337 43527 46567 51930 61506 66789 67482 70879 71296 71521 72065 74698
16085	VILL_MOUSE	Q91YD6	Villin like protein OS Mus musculus GN Vill PE 2 SV 1	Regular	173.77	7.42	97592.8	16	6	72	2.1	104717	53542.5	17847.5		48837	3.0847		50334
64550	Q4KMN4_MOUSE	Q4KMN4	Myh10 protein Fragment OS Mus musculus GN Myh10 PE 2 SV 1	Regular	165.494	7.39	134271	30	14	103	3.11	925339	0	0		142097	0		9395 9396 9405 26712 29782 32380 38058 38495 39977 45586 47246 47427 54018 71929 77487
43527	Q3V2C6_MOUSE	Q3V2C6	Putative uncharacterized protein OS Mus musculus GN Des PE 2 SV 1	Regular	160.372	7.34	53628	12	4	46	1.92	300087	0	0		102221	0		3848 9763 16086 23425 28253 43337 46567 51930 61506 66789 67482 70879 71296 71521 72065 74698
71521	Q3V1K9_MOUSE	Q3V1K9	Putative uncharacterized protein OS Mus musculus GN Des PE 2 SV 1	Regular	160.372	7.36	53554.9	12	4	46	1.92	300087	0	0		102221	0		3848 9763 16086 23425 28253 43337 43527 46567 51930 61506 66789 67482 70879 71296 72065 74698
46555	Q80TH9_MOUSE	Q80TH9	MKIAA1203 protein Fragment OS Mus musculus GN Usp31 PE 2 SV 1	Regular	159.894	7.31	30146.3	8	3	22	8.1	35630	0	0		25138	0		49684
48898	Q3TWF2_MOUSE	Q3TWF2	Putative uncharacterized protein OS Mus musculus GN Hspa5 PE 2 SV 1	Regular	161.884	7.63	72577.3	12	6	54	5.04	47953	0	0		19789	0		6148 31308 48918 51951 64329 67911 69176 77446
45487	Q8BPW8_MOUSE	Q8BPW8	Putative uncharacterized protein OS Mus musculus GN Gm14762 PE 2 SV 1	Regular	157.266	7.6	19440.7	9	3	10	10.91	43890	35262	11754		35419	2.03152
12008	RBM25_MOUSE	B2RY56	RNA binding protein 25 OS Mus musculus GN Rbm25 PE 1 SV 1	Regular	124.353	7.58	100269	22	12	352	1.43	208023	33636	11212		94320	1.93784		12091 62253 71534 75119 77213
56745	Q3T9T9_MOUSE	Q3T9T9	Putative uncharacterized protein OS Mus musculus GN Cyth1 PE 2 SV 1	Regular	154.77	7.55	46730.8	6	4	40	5.03	106706	7395	2465		40632	0.426042		3613 20149 28897 29686 32846 63589 72982
28897	Q8K3E8_MOUSE	Q8K3E8	Cytohesin 1 OS Mus musculus GN Cyth1 PE 2 SV 1	Regular	153.406	7.52	46672.8	6	3	38	5.04	104841	0	0		40394	0		3613 20149 29686 32846 56745 63589 72982
71940	Q6PI66_MOUSE	Q6PI66	Syne2 protein Fragment OS Mus musculus GN Syne2 PE 2 SV 1	Regular	124.885	7.49	142140	24	14	108	5.34	431541	0	0		89422	0		28747 39039 40323 41728 57048
41841	E9QLQ9_MOUSE	E9QLQ9	Uncharacterized protein OS Mus musculus GN Apc PE 4 SV 1	Regular	45.1106	7.46	309748	53	19	227	2.64	426335	100797	33599		288007	5.80714		782 18107
41638	E9PXS7_MOUSE	E9PXS7	Uncharacterized protein OS Mus musculus GN Ankrd11 PE 4 SV 1	Regular	53.4065	7.43	300687	52	19	227	4.54	9501648	0	0		860594	0		63717 70077 74105 75516
57048	Q7TPP1_MOUSE	Q7TPP1	Syne2 protein Fragment OS Mus musculus GN Syne2 PE 2 SV 1	Regular	120.406	7.41	123494	22	12	89	6.13	389351	0	0		74000	0		28747 39039 40323 41728 71940
63717	E9Q4F7_MOUSE	E9Q4F7	Uncharacterized protein OS Mus musculus GN Ankrd11 PE 4 SV 1	Regular	50.053	7.35	298239	46	19	225	4.58	9493410	0	0		827915	0		41638 70077 74105 75516
75516	B2RY01_MOUSE	B2RY01	Ankrd11 protein OS Mus musculus GN Ankrd11 PE 2 SV 1	Regular	50.053	7.38	298258	46	19	227	4.58	9493410	0	0		827915	0		41638 63717 70077 74105
39039	F6W8R9_MOUSE	F6W8R9	Uncharacterized protein Fragment OS Mus musculus GN Syne2 PE 4 SV 1	Regular	126.786	7.66	190766	25	15	139	3.95	437706	0	0		96323	0		28747 40323 41728 57048 71940
3613	CYH1_MOUSE	Q9QX11	Cytohesin 1 OS Mus musculus GN Cyth1 PE 2 SV 2	Regular	147.126	7.64	46729.8	5	3	38	5.03	104841	0	0		39699	0		20149 28897 29686 32846 56745 63589 72982
29686	Q3TZ02_MOUSE	Q3TZ02	Uncharacterized protein OS Mus musculus GN Cyth1 PE 2 SV 1	Regular	147.126	7.61	46905.2	5	3	38	5	104841	0	0		39699	0		3613 20149 28897 32846 56745 63589 72982
63589	Q570Y7_MOUSE	Q570Y7	MKIAA4240 protein Fragment OS Mus musculus GN Cyth1 PE 2 SV 1	Regular	147.126	7.58	48562.9	5	3	38	4.81	104841	0	0		39699	0		3613 20149 28897 29686 32846 56745 72982
72982	Q9ESS4_MOUSE	Q9ESS4	Cytohesin 1 OS Mus musculus GN Cyth1 PE 2 SV 1	Regular	147.126	7.55	49224.8	5	3	39	4.78	104841	0	0		39699	0		3613 20149 28897 29686 32846 56745 63589
20149	A2A517_MOUSE	A2A517	Cytohesin 1 Fragment OS Mus musculus GN Cyth1 PE 4 SV 1	Regular	147.126	7.53	53005.8	5	3	36	4.35	104841	0	0		39699	0		3613 28897 29686 32846 56745 63589 72982
43783	Q9DCR1_MOUSE	Q9DCR1	Putative uncharacterized protein Fragment OS Mus musculus GN Tubb2c PE 2 SV 2	Regular	146.206	7.5	34430.9	16	5	21	7.36	84073	0	0		55963	0		14491 14492 14493 14494 14496 14497 26693 27487 39078 49229 67309
79830	D3XDQ6_MUHV1	D3XDQ6	GCR like protein OS Murid herpesvirus 1 GN M78 PE 4 SV 1	Regular	144.569	7.47	52028.2	13	6	31	10.83	51008	31494	10498		27793	1.81444		80814
32846	B1AQE4_MOUSE	B1AQE4	Cytohesin 1 Fragment OS Mus musculus GN Cyth1 PE 4 SV 1	Regular	142.254	8.1	11586.2	3	2	11	20.2	46562	0	0		5647	0		3613 20149 28897 29686 56745 63589 72982
70077	B7ZWM7_MOUSE	B7ZWM7	Ankrd11 protein OS Mus musculus GN Ankrd11 PE 2 SV 1	Regular	49.4123	8.39	294858	49	20	223	4.64	9374546	9112802	3.0376e+06		837398	525.009		41638 63717 74105 75516
18107	B2RUG9_MOUSE	B2RUG9	Adenomatosis polyposis coli OS Mus musculus GN Apc PE 2 SV 1	Regular	43.1327	8.36	313161	49	20	229	2.6	445886	0	0		245281	0		782 41841
485	AKA12_MOUSE	Q9WTQ5	A kinase anchor protein 12 OS Mus musculus GN Akap12 PE 1 SV 1	Regular	164.17	8.97	181265	28	11	145	3.09	703745	165046	55015.3		211496	9.50867		68280
782	APC_MOUSE	Q61315	Adenomatous polyposis coli protein OS Mus musculus GN Apc PE 1 SV 1	Regular	41.1522	8.93	313371	45	19	230	2.6	391451	0	0		214119	0		18107 41841
17088	B4DPC0_HUMAN	B4DPC0	cDNA FLJ52713 moderately similar to Mus musculus leucine rich repeat in FLII interacting protein	Regular	135.912	9.22	45021.8	23	7	40	4.82	309792	123555	41185		132870	7.11828
22823	Q14AY0_MOUSE	Q14AY0	L3mbtl protein OS Mus musculus GN L3mbtl1 PE 2 SV 1	Regular	134.942	9.18	63822	23	4	44	5.47	125356	81826.5	27275.5		118920	4.71421
12091	RED_MOUSE	Q9Z1M8	Protein Red OS Mus musculus GN Ik PE 2 SV 2	Regular	109.039	9.12	65730.4	18	7	171	3.77	100534	12174	4058		65936	0.701371		12008 62253 71534 75119 77213
62253	Q8C2T9_MOUSE	Q8C2T9	Putative uncharacterized protein OS Mus musculus GN Ik PE 2 SV 1	Regular	109.039	9.15	65703.4	18	7	171	3.77	100534	0	0		65936	0		12008 12091 71534 75119 77213
68280	F8WI21_MOUSE	F8WI21	Uncharacterized protein OS Mus musculus GN Akap12 PE 4 SV 1	Regular	133.8	9.09	90697.7	19	8	78	4.32	606420	0	0		164487	0		485
17053	B3KU84_HUMAN	B3KU84	cDNA FLJ39327 fis clone OCBBF2015506 highly similar to Mus musculus FAT tumor suppressor homolog 4	Regular	133.646	9.06	117032	20	5	65	3.25	379290	5508	1836		76465	0.317328
23179	Q6AXE3_MOUSE	Q6AXE3	Abca3 protein OS Mus musculus GN Abca3 PE 2 SV 1	Regular	74.4184	9.03	164677	11	5	95	4.69	45084	21942	7314		29189	1.26413
50271	E9PXQ0_MOUSE	E9PXQ0	Uncharacterized protein OS Mus musculus GN Ncor1 PE 4 SV 1	Regular	98.1974	9	103401	29	13	86	6.17	471607	0	0		130422	0		28434 30905 33550 52990 55216
28434	Q5RIM8_MOUSE	Q5RIM8	Nuclear receptor co repressor 1 OS Mus musculus GN Ncor1 PE 2 SV 1	Regular	98.1974	8.97	103614	29	13	86	6.15	471607	0	0		130422	0		30905 33550 50271 52990 55216
74105	E9Q4F8_MOUSE	E9Q4F8	Uncharacterized protein OS Mus musculus GN Ankrd11 PE 4 SV 1	Regular	47.7428	9.24	294847	47	19	222	4.64	9285329	0	0		827871	0		41638 63717 70077 75516
7491	K22E_MOUSE	Q3TTY5	Keratin type II cytoskeletal 2 epidermal OS Mus musculus GN Krt2 PE 1 SV 1	Regular	77.4837	9.8	71379	29	11	55	7.78	186400	87128	29042.7		108706	5.01964
74698	Q3UMG4_MOUSE	Q3UMG4	Putative uncharacterized protein Fragment OS Mus musculus GN Ina PE 2 SV 1	Regular	129.599	9.77	37334.5	8	2	34	2.69	222914	0	0		67813	0		3848 9763 16086 23425 28253 43337 43527 46567 51930 61506 66789 67482 70879 71296 71521 72065
63426	F6R059_MOUSE	F6R059	Uncharacterized protein Fragment OS Mus musculus GN Plec PE 4 SV 1	Regular	129.256	9.74	187425	42	17	162	7.78	434075	0	0		95323	0		11143 22741 24371 36762 38026 38779 39740 41622 41987 42412 45913 46906 49355 51989 54850 57251 57546 61172 63862 65314 70729 70750 73693 74024
927	ARNT2_MOUSE	Q61324	Aryl hydrocarbon receptor nuclear translocator 2 OS Mus musculus GN Arnt2 PE 1 SV 2	Regular	127.013	10	78529.9	15	4	46	7.44	106850	88798.5	29599.5		55350	5.11588
30905	Q5RIM6_MOUSE	Q5RIM6	Nuclear receptor co repressor 1 OS Mus musculus GN Ncor1 PE 2 SV 1	Regular	92.6737	9.97	271814	40	19	249	2.69	653170	84883	28294.3		182710	4.8903		28434 33550 50271 52990 55216
7329	ITPR2_MOUSE	Q9Z329	Inositol 1 4 5 trisphosphate receptor type 2 OS Mus musculus GN Itpr2 PE 1 SV 4	Regular	52.8349	9.94	310669	48	21	216	2.7	528094	58583	19527.7		494863	3.3751
52990	E9Q2B2_MOUSE	E9Q2B2	Uncharacterized protein OS Mus musculus GN Ncor1 PE 4 SV 1	Regular	91.8665	9.9	265008	38	18	245	2.77	610371	0	0		166577	0		28434 30905 33550 50271 55216
55216	Q5PRE9_MOUSE	Q5PRE9	Ncor1 protein OS Mus musculus GN Ncor1 PE 2 SV 1	Regular	91.8665	9.87	265095	38	18	245	2.76	610371	0	0		166577	0		28434 30905 33550 50271 52990
