# Supplementary material for: Identification of protein targets in cerebral endothelial cells for brain arteriovenous malformation (AVMs) molecular therapies
Source: Clin Proteomics. 2017 May 16;14:17. doi: 10.1186/s12014-017-9151-3 (PMC5434588; doi:10.1186/s12014-017-9151-3)
Supplement: Supplementary file 5 — Additional file 5: Table S5. Combining Tables 1, 2, 3, 4, 5 and the staining data, all in one table. [file 12014_2017_9151_MOESM5_ESM.xlsx]

## Sheet: Sheet1
		iTRAQ				MSE		Immunostaining
Protein name	Ave(R:C)	Ave(R:C)	Ave(R:C)	Ave(R:C)	Ave(R:C)	Ave(R:C)	Ave(R:C)	R vs C	R vs C	R vs C	R vs C
	6h	24h	48h	72h	6h	24h	48h	6h	24h	48h	72h
PECAM-1	1	1.45	0.76	1.17	1.6	3.8	2.3	*	****	****	***
Cadherin-5	1	1.6	0.8	1	0	5.7	3.3	*	****	****	*
CD109	1.28	1	0.66	1				****	*	*	*
Protein disulfide (PDI)	1.4	1.45	1	1.2				****	****		***
Actin cytoplasmic 2	1	1	0.81	1
Filamin B	1.26	1	1	1
Lamin	1	1	1.53	1
Plectin	1.14	1	1.28	1.18
Vimentin	1.36	1	2.5	1.17
Myosin	1	1.25	1	1.28
Histon H2A	1	1	3.1	1
Histon H4	1	1	1	0.42
Integrin alpha-5	1.21	1.41	1	0.87
Integrin alpha-6	1	1.37	1	1
Annexin A2					1	1	0
Multimerin 2					0	3.2	1
Integrin beta 1					0	14.2	0
Ras related Rab-1B					0	0	0
Protein lunapark					0	0	0
Endothelial protein CR					0	17.7	0
Surface glycoprotein					0	0	0
Fibroblast growth factor8					0	0	0
